# Supplementary material for: The natural function of the malaria parasite’s chloroquine resistance transporter
Source: Nat Commun. 2020 Aug 6;11:3922. doi: 10.1038/s41467-020-17781-6 (PMC7413254; doi:10.1038/s41467-020-17781-6)
Supplement: Supplementary file 5 — Supplementary Data 1 [file 41467_2020_17781_MOESM5_ESM.xlsx]

## Sheet: Supp Data 1a
	Supplementary Data 1a: Cis-inhibition and trans-stimulation of total [3H]CQ transport via PfCRT in the presence of various solutes
	The data presented here is normalised to the PfCRTDd2 control.
	This spreadsheet shows the total component of transport as a percentage of the PfCRTDd2 control for each category of solute tested.
			Experiment 1 (cpms)	Experiment 2 (cpms)	Experiment 3 (cpms)	Experiment 4 (cpms)
		non-expressing oocytes	20	23	22	23
		PfCRT3D7-expressing oocytes	19	21	24	21
		PfCRTEcu1110-expressing oocytes	200	212	199	186
		PfCRTDd2-expressing oocytes	604	592	611	613
			Experiment 1 (% PfCRTDd2)	Experiment 2 (% PfCRTDd2)	Experiment 3 (% PfCRTDd2)	Experiment 4 (% PfCRTDd2)
		non-expressing oocytes	3.31126	3.88514	3.60065	3.75204
		PfCRT3D7-expressing oocytes	3.1457	3.5473	3.92799	3.42577
		PfCRTEcu1110-expressing oocytes	33.1126	35.8108	32.5696	30.3426
		PfCRTDd2-expressing oocytes	100	100	100	100
	Mean ± SEM values (% PfCRTDd2)		AVERAGE	STDEV	SEM
		non-expressing oocytes	3.63727	0.246464	0.123232
		PfCRT3D7-expressing oocytes	3.51169	0.324502	0.162251
		PfCRTEcu1110-expressing oocytes	32.9589	2.2475	1.12375
		PfCRTDd2-expressing oocytes	100	0	0
					Cis-inhibition data													Trans-stimulation data											Assignment as substrate or not a substrate based on accumulation ratios from peptidomic data
					Uptake of [3H]CQ (% PfCRTDd2 control)													Uptake of [3H]CQ (% PfCRTDd2 control)											Peptides tested before peptidomic data was obtained	Peptides tested after peptidomic data was obtained	Compounds that have been tested as potential co-substrates but are not required for influx of VF-6 via PfCRT into the oocyte
					non-expressing oocytes			PfCRT3D7			PfCRTEcu1110			PfCRTDd2				non-expressing oocytes		PfNT1		PfCRT3D7		PfCRTEcu1110		PfCRTDd2
	Key				[test solute] = 0.5 mM	[test solute] = 1 mM	[test solute] = 2 mM	[test solute] = 0.5 mM	[test solute] = 1 mM	[test solute] = 2 mM	[test solute] = 0.5 mM	[test solute] = 1 mM	[test solute] = 2 mM	[test solute] = 0.5 mM	[test solute] = 1 mM	[test solute] = 2 mM		[test solute]i = 5 mM	[test solute]i = 45 mMb	[test solute]i = 5 mM	[test solute]i = 45 mMb	[test solute]i = 5 mM	[test solute]i = 45 mMb	[test solute]i = 5 mM	[test solute]i = 45 mMb	[test solute]i = 5 mM	[test solute]i = 45 mMb
		n.s.		Amino acids
		*		Control	3.6 ± 0.1			3.5 ± 0.2			33 ± 1.1			100				2.7 ± 0.08		3.3 ± 0.09		3.4 ± 0.02		36 ± 2.1		100
		**		L-alanine	3.5 ± 0.08	3.7 ± 0.08	2.2 ± 0.06	4.2 ± 0.03	3.1 ± 0.07	3.2 ± 0.08	31 ± 2.5	32 ± 2.1	32 ± 0.9	97 ± 4.6	96 ± 3.3	98 ± 3.1		3.1 ± 0.03	3.3 ± 0.08	2.2 ± 0.03	3.2 ± 0.02	3.3 ± 0.05	3.3 ± 0.05	35 ± 2.6	36 ± 1.5	97 ± 3.3	98 ± 1.9				X
		***		L-arginine	2.5 ± 0.06	2.7 ± 0.06	2.1 ± 0.1	2.4 ± 0.07	2.9 ± 0.05	3.3 ± 0.03	33 ± 2.4	32 ± 1.0	33 ± 1.4	101 ± 4.8	101 ± 5.8	98 ± 3.5		2.7 ± 0.07	3.0 ± 0.01	3.3 ± 0.03	3.1 ± 0.07	3.3 ± 0.06	3.3 ± 0.02	36 ± 2.1	35 ± 2.2	100 ± 3.5	97 ± 4.2				X
				L-asparagine	3.9 ± 0.02	2.8 ± 0.04	2.5 ± 0.05	2.6 ± 0.04	2.2 ± 0.03	3.4 ± 0.07	31 ± 1.5	28 ± 1.8	33 ± 2.2	100 ± 5.3	101 ± 8.1	100 ± 8.5		3.2 ± 0.02	2.4 ± 0.02	2.8 ± 0.04	3.1 ± 0.06	3.3 ± 0.01	3.3 ± 0.04	35 ± 1.8	35 ± 2.1	101 ± 3.1	98 ± 2.4				X
				L-aspartatic acid	3.9 ± 0.03	3.2 ± 0.08	3.4 ± 0.1	3.1 ± 0.07	2.6 ± 0.08	2.2 ± 0.06	31 ± 1.5	30 ± 1.4	27 ± 1.0	93 ± 3.6	89 ± 5.2	75 ± 4.6		3.0 ± 0.01	2.5 ± 0.01	2.4 ± 0.08	3.1 ± 0.08	3.3 ± 0.01	3.3 ± 0.09	35 ± 1.9	35 ± 3.6	98 ± 2.3	97 ± 1.9				X
				L-cysteine	2.1 ± 0.08	3.4 ± 0.01	2.3 ± 0.1	3.4 ± 0.05	2.5 ± 0.05	3.1 ± 0.08	31 ± 1.0	29 ± 1.5	33 ± 1.4	97 ± 9.2	96 ± 3.5	97 ± 3.1		3.1 ± 0.07	2.2 ± 0.03	2.6 ± 0.08	2.6 ± 0.05	3.3 ± 0.05	3.2 ± 0.08	35 ± 1.4	36 ± 2.7	99 ± 3.2	101 ± 3.7				X
				L-glutamic acid	2.5 ± 0.05	2.7 ± 0.07	3.8 ± 0.07	2.2 ± 0.01	2.8 ± 0.03	3.2 ± 0.08	31 ± 1.5	31 ± 2.0	32 ± 1.9	98 ± 2.7	96 ± 2.5	96 ± 3.3		3.1 ± 0.08	2.9 ± 0.05	2.7 ± 0.06	3.1 ± 0.07	3.4 ± 0.02	3.3 ± 0.02	35 ± 1.5	36 ± 2.1	101 ± 2.2	96 ± 2.8				X
				L-glutamine	3.2 ± 0.07	2.7 ± 0.05	2.2 ± 0.03	2.6 ± 0.04	2.1 ± 0.01	2.6 ± 0.04	32 ± 0.4	32 ± 1.4	32 ± 1.1	100 ± 4.9	100 ± 5.2	97 ± 8.3		2.7 ± 0.07	2.7 ± 0.05	3.2 ± 0.02	2.8 ± 0.02	3.3 ± 0.01	3.3 ± 0.04	35 ± 1.3	35 ± 2.6	101 ± 2.2	100 ± 2.4				X
				L-glycine	3.1 ± 0.09	2.2 ± 0.03	2.7 ± 0.03	2.1 ± 0.01	2.9 ± 0.04	3.6 ± 0.07	31 ± 1.5	33 ± 1.0	32 ± 1.4	97 ± 3.3	96 ± 2.8	95 ± 3.6		2.8 ± 0.05	3.1 ± 0.07	2.9 ± 0.03	2.4 ± 0.04	3.3 ± 0.05	3.3 ± 0.03	36 ± 1.5	35 ± 2.8	99 ± 3.3	98 ± 2.8				X
				L-histidine	2.4 ± 0.06	2.8 ± 0.07	2.6 ± 0.05	3.7 ± 0.02	2.8 ± 0.02	2.8 ± 0.03	32 ± 1.4	31 ± 2.1	33 ± 1.0	98 ± 9.7	99 ± 4.2	100 ± 2.2		3.0 ± 0.06	2.5 ± 0.01	2.2 ± 0.09	2.6 ± 0.04	3.2 ± 0.09	3.3 ± 0.02	36 ± 1.3	35 ± 2.5	101 ± 2.2	97 ± 3.2				X
				L-isoleucine	2.7 ± 0.08	3.3 ± 0.03	2.4 ± 0.07	3.1 ± 0.07	2.8 ± 0.04	2.8 ± 0.02	31 ± 1.7	33 ± 1.8	33 ± 1.5	97 ± 4.9	100 ± 6.5	98 ± 6.2		3.2 ± 0.06	2.5 ± 0.05	3.1 ± 0.02	2.2 ± 0.03	3.3 ± 0.02	3.3 ± 0.01	35 ± 1.5	35 ± 1.1	96 ± 4.4	100 ± 2.2				X
				L-leucine	3.2 ± 0.08	2.8 ± 0.07	2.9 ± 0.04	3.2 ± 0.08	3.1 ± 0.08	3.8 ± 0.05	33 ± 1.6	32 ± 1.3	33 ± 1.5	100 ± 3.8	98 ± 3.1	100 ± 1.9		3.2 ± 0.08	3.2 ± 0.05	3.0 ± 0.00	2.3 ± 0.09	3.3 ± 0.03	3.2 ± 0.04	35 ± 1.3	36 ± 1.7	97 ± 0.7	98 ± 2.2				X
				L-lysine	2.9 ± 0.03	3.3 ± 0.07	3.3 ± 0.03	3.4 ± 0.07	3.3 ± 0.03	3.1 ± 0.07	31 ± 1.9	32 ± 1.8	32 ± 1.0	96 ± 3.1	100 ± 2.8	97 ± 3.2		2.3 ± 0.03	3.3 ± 0.03	2.1 ± 0.01	2.8 ± 0.05	3.3 ± 0.05	3.3 ± 0.06	35 ± 1.8	35 ± 1.6	99 ± 2.4	97 ± 3.2				X
				L-methionine	2.7 ± 0.03	2.5 ± 0.01	2.9 ± 0.04	2.4 ± 0.07	2.2 ± 0.06	3.4 ± 0.07	31 ± 1.5	32 ± 1.1	33 ± 1.2	98 ± 2.4	100 ± 2.1	97 ± 2.4		2.4 ± 0.02	2.8 ± 0.03	2.2 ± 0.06	2.7 ± 0.04	3.3 ± 0.03	3.3 ± 0.02	35 ± 1.3	36 ± 2.2	100 ± 3.2	99 ± 1.0				X
				L-phenylalanine	3.0 ± 0.06	2.7 ± 0.04	2.3 ± 0.1	3.1 ± 0.06	3.1 ± 0.06	3.1 ± 0.07	32 ± 2.5	32 ± 1.5	32 ± 1.5	96 ± 3.6	97 ± 3.3	98 ± 2.2		2.4 ± 0.03	2.2 ± 0.09	3.0 ± 0.01	2.8 ± 0.07	3.3 ± 0.01	3.3 ± 0.05	35 ± 1.3	36 ± 1.7	101 ± 2.4	100 ± 2.2				X
				L-proline	2.8 ± 0.09	3.1 ± 0.03	3.4 ± 0.07	2.3 ± 0.01	3.3 ± 0.08	2.6 ± 0.04	33 ± 1.4	31 ± 1.5	32 ± 1.4	97 ± 3.8	98 ± 4.8	99 ± 3.5		2.6 ± 0.08	2.2 ± 0.03	3.1 ± 0.08	2.7 ± 0.06	3.2 ± 0.05	3.3 ± 0.01	35 ± 1.3	35 ± 1.3	100 ± 2.2	101 ± 3.2				X
				L-serine	2.9 ± 0.06	3.6 ± 0.09	3.2 ± 0.1	3.1 ± 0.06	2.2 ± 0.03	2.6 ± 0.08	32 ± 1.9	32 ± 2.1	33 ± 1.8	101 ± 3.3	98 ± 2.6	96 ± 3.5		2.8 ± 0.03	2.2 ± 0.01	3.0 ± 0.02	2.3 ± 0.06	3.3 ± 0.06	3.3 ± 0.06	36 ± 1.7	35 ± 1.6	99 ± 3.2	100 ± 2.9				X
				L-threonine	2.2 ± 0.04	3.8 ± 0.08	2.8 ± 0.02	2.9 ± 0.03	2.8 ± 0.07	3.3 ± 0.03	31 ± 1.1	32 ± 1.9	31 ± 1.3	97 ± 2.5	96 ± 3.6	94 ± 3.2		2.4 ± 0.08	2.8 ± 0.02	2.8 ± 0.05	2.6 ± 0.08	3.3 ± 0.1	3.3 ± 0.02	36 ± 1.9	35 ± 1.3	98 ± 3.2	99 ± 3.2				X
				L-tyrosine	2.5 ± 0.03	4.2 ± 0.03	2.9 ± 0.04	2.8 ± 0.07	2.5 ± 0.04	3.1 ± 0.03	32 ± 1.0	32 ± 1.1	32 ± 1.7	96 ± 3.2	98 ± 2.3	99 ± 1.4		2.4 ± 0.01	2.5 ± 0.01	2.2 ± 0.02	2.2 ± 0.02	3.3 ± 0.04	3.3 ± 0.01	35 ± 2.1	36 ± 1.8	101 ± 3.3	96 ± 2.4				X
				L-tryptophan	2.1 ± 0.07	3.4 ± 0.1	3.6 ± 0.09	2.7 ± 0.03	2.5 ± 0.04	2.7 ± 0.04	32 ± 1.6	32 ± 0.6	33 ± 1.4	96 ± 2.1	97 ± 2.6	97 ± 2.5		3.0 ± 0.04	3.2 ± 0.01	2.7 ± 0.05	2.1 ± 0.03	3.3 ± 0.06	3.4 ± 0.06	35 ± 1.9	35 ± 2.1	100 ± 2.2	101 ± 2.4				X
				L-valine	2.7 ± 0.05	2.5 ± 0.04	2.8 ± 0.07	3.1 ± 0.07	3.4 ± 0.01	3.4 ± 0.04	33 ± 1.0	32 ± 1.3	31 ± 1.6	100 ± 2.6	100 ± 2.2	95 ± 1.4		2.6 ± 0.08	2.7 ± 0.03	2.7 ± 0.01	2.9 ± 0.04	3.3 ± 0.05	3.3 ± 0.01	35 ± 1.6	36 ± 1.4	99 ± 3.2	97 ± 1.1				X
				Peptides, including those of erythrocyte origina
				Control	3.5 ± 0.06			2.8 ± 0.09			34 ± 2.2			100				3.2 ± 0.09		3.3 ± 0.05		3.2 ± 0.03		33 ± 1.6		100
		a and b Hb chains		DE	4.5 ± 0.04	2.9 ± 0.2	3.8 ± 0.08	3.3 ± 0.05	3.3 ± 0.08	4.3 ± 0.09	27 ± 1.4	25 ± 1.1	22 ± 1.1	81 ± 5.3	73 ± 5.2	60 ± 2.1		3.0 ± 0.06	3.1 ± 0.03	2.6 ± 0.08	3.1 ± 0.07	3.1 ± 0.04	3.1 ± 0.03	33 ± 1.3	32 ± 1.2	100 ± 1.5	99 ± 3.2				X
		a and b Hb chains		DL	3.4 ± 0.08	2.8 ± 0.05	3.4 ± 0.07	3.1 ± 0.08	3.6 ± 0.06	3.1 ± 0.07	27 ± 1.0	26 ± 1.2	24 ± 1.3	86 ± 3.2	74 ± 2.8	68 ± 2.4		2.2 ± 0.03	3.4 ± 0.04	2.9 ± 0.08	3.1 ± 0.06	3.1 ± 0.02	2.2 ± 0.03	33 ± 1.7	32 ± 1.5	99 ± 2.1	98 ± 1.0			substrate	X
		a and b Hb chains		DP	4.2 ± 0.03	2.8 ± 0.04	4.3 ± 0.09	2.9 ± 0.04	3.3 ± 0.05	3.8 ± 0.09	29 ± 1.5	24 ± 1.0	22 ± 1.3	79 ± 3.6	71 ± 2.9	64 ± 3.5		2.6 ± 0.04	2.7 ± 0.07	2.9 ± 0.03	3.8 ± 0.09	3.1 ± 0.08	2.3 ± 0.09	33 ± 2.5	32 ± 1.4	101 ± 2.8	99 ± 2.8				X
		a and b Hb chains		GE	3.9 ± 0.05	2.7 ± 0.07	3.2 ± 0.08	2.6 ± 0.08	2.8 ± 0.04	2.6 ± 0.08	29 ± 1.3	24 ± 0.5	22 ± 1.1	88 ± 2.5	72 ± 3.1	69 ± 3.2		2.6 ± 0.08	3.4 ± 0.04	3.2 ± 0.06	2.8 ± 0.04	3.2 ± 0.02	3.1 ± 0.09	32 ± 2.0	33 ± 1.2	100 ± 1.8	99 ± 1.8				X
				GQ	3.2 ± 0.05	2.6 ± 0.05	3.9 ± 0.07	3.8 ± 0.09	3.8 ± 0.05	2.8 ± 0.03	34 ± 1.3	34 ± 1.1	33 ± 1.4	97 ± 3.7	95 ± 6.2	93 ± 5.5		2.9 ± 0.04	2.5 ± 0.04	2.7 ± 0.04	3.1 ± 0.07	3.1 ± 0.08	3.1 ± 0.05	32 ± 2.1	32 ± 1.1	100 ± 2.7	96 ± 4.3
		a and b Hb chains		HL	3.4 ± 0.07	2.5 ± 0.01	3.6 ± 0.06	3.6 ± 0.09	2.2 ± 0.06	2.8 ± 0.03	25 ± 1.1	22 ± 0.4	18 ± 0.6	66 ± 2.7	52 ± 4.6	34 ± 4.5		2.3 ± 0.09	2.5 ± 0.04	2.9 ± 0.04	2.8 ± 0.05	3.1 ± 0.07	3.1 ± 0.07	33 ± 1.7	32 ± 1.7	98 ± 3.4	98 ± 3.2				X
		a and b Hb chains		LD	2.4 ± 0.06	2.3 ± 0.06	3.2 ± 0.05	4.3 ± 0.09	3.4 ± 0.08	2.7 ± 0.05	24 ± 1.9	20 ± 0.7	18 ± 0.9	83 ± 2.1	64 ± 3.2	47 ± 3.2		3.1 ± 0.06	3.6 ± 0.07	2.5 ± 0.04	2.7 ± 0.06	2.3 ± 0.09	2.9 ± 0.04	32 ± 1.2	32 ± 1.2	99 ± 1.5	100 ± 1.5		substrate		X
		a and b Hb chains		LH	3.4 ± 0.08	2.2 ± 0.03	3.1 ± 0.07	2.8 ± 0.05	2.4 ± 0.08	2.3 ± 0.03	35 ± 1.8	33 ± 1.3	34 ± 1.4	98 ± 4.2	101 ± 6.1	99 ± 3.2		2.9 ± 0.03	3.4 ± 0.08	3.3 ± 0.08	2.2 ± 0.03	3.2 ± 0.04	2.3 ± 0.03	32 ± 1.6	33 ± 1.9	97 ± 2.2	99 ± 2.8
		b Hb chain		PD	3.2 ± 0.08	3.9 ± 0.07	4.5 ± 0.04	2.7 ± 0.06	3.3 ± 0.03	2.7 ± 0.04	21 ± 1.5	16 ± 0.5	12 ± 0.2	52 ± 3.8	44 ± 3.6	29 ± 3.1		2.3 ± 0.06	3.2 ± 0.06	3.4 ± 0.07	3.1 ± 0.07	3.1 ± 0.01	3.1 ± 0.02	32 ± 1.3	33 ± 1.1	97 ± 3.6	100 ± 2.2			substrate	X
		b Hb chain		PE	3.3 ± 0.08	3.6 ± 0.06	3.3 ± 0.05	2.8 ± 0.04	2.8 ± 0.03	2.8 ± 0.03	23 ± 1.7	17 ± 0.3	16 ± 0.5	56 ± 3.1	43 ± 4.2	38 ± 5.3		3.1 ± 0.07	3.7 ± 0.08	2.2 ± 0.03	3.1 ± 0.08	3.1 ± 0.01	3.1 ± 0.07	33 ± 2.1	32 ± 1.7	99 ± 3.6	98 ± 2.5		substrate		X
		a and b Hb chains		PV	3.6 ± 0.07	3.4 ± 0.04	3.3 ± 0.03	2.6 ± 0.05	2.7 ± 0.06	2.8 ± 0.03	21 ± 1.3	18 ± 0.3	15 ± 0.4	53 ± 3.6	42 ± 4.7	33 ± 4.1		2.3 ± 0.05	3.4 ± 0.08	4.2 ± 0.03	2.7 ± 0.05	2.2 ± 0.03	3.1 ± 0.01	32 ± 1.6	32 ± 1.4	101 ± 2.6	97 ± 1.8				X
		a and b Hb chains		VD	2.1 ± 0.1	3.2 ± 0.08	4.2 ± 0.03	2.5 ± 0.04	2.6 ± 0.08	2.9 ± 0.08	19 ± 1.6	15 ± 0.4	13 ± 0.2	44 ± 3.1	37 ± 2.8	27 ± 2.4		2.2 ± 0.03	3.7 ± 0.08	3.1 ± 0.07	3.1 ± 0.06	3.0 ± 0.02	3.1 ± 0.05	33 ± 1.7	33 ± 1.3	100 ± 2.8	100 ± 2.2		substrate		X
		a and b Hb chains		VN	3.5 ± 0.07	2.9 ± 0.09	2.8 ± 0.05	2.2 ± 0.06	2.6 ± 0.05	3.2 ± 0.08	16 ± 1.0	13 ± 0.1	10 ± 0.6	39 ± 4.2	31 ± 2.8	25 ± 1.6		2.6 ± 0.05	3.4 ± 0.01	2.2 ± 0.03	2.7 ± 0.06	3.2 ± 0.03	3.1 ± 0.02	33 ± 1.3	32 ± 1.0	99 ± 3.2	98 ± 2.7				X
		a and b Hb chains		DLS	3.3 ± 0.07	2.8 ± 0.07	3.4 ± 0.07	3.8 ± 0.07	3.4 ± 0.04	4.2 ± 0.03	16 ± 0.5	12 ± 0.1	8.0 ± 0.02	58 ± 2.5	41 ± 3.1	22 ± 2.1		2.2 ± 0.03	2.3 ± 0.09	2.2 ± 0.04	2.8 ± 0.05	3.1 ± 0.01	3.1 ± 0.01	33 ± 1.4	33 ± 2.1	98 ± 2.0	99 ± 5.4		substrate
		a Hb chain		DPV	3.8 ± 0.05	2.8 ± 0.03	2.9 ± 0.05	3.4 ± 0.05	2.4 ± 0.07	2.5 ± 0.09	24 ± 0.6	21 ± 0.9	21 ± 0.8	73 ± 2.9	66 ± 1.4	57 ± 2.5		2.7 ± 0.06	3.2 ± 0.09	2.2 ± 0.09	2.6 ± 0.04	3.0 ± 0.03	2.3 ± 0.09	32 ± 1.2	33 ± 1.5	97 ± 1.1	97 ± 2.2
		b Hb chain		HLD	2.8 ± 0.05	2.7 ± 0.04	3.7 ± 0.08	3.3 ± 0.07	3.1 ± 0.07	3.4 ± 0.08	24 ± 1.1	22 ± 1.3	22 ± 0.4	74 ± 5.1	63 ± 2.7	53 ± 1.9		2.6 ± 0.09	2.6 ± 0.08	3.8 ± 0.07	2.9 ± 0.08	2.9 ± 0.04	3.1 ± 0.08	33 ± 1.7	33 ± 1.3	99 ± 1.4	98 ± 1.9			substrate
		a Hb chain		PHF	2.8 ± 0.02	2.5 ± 0.04	2.6 ± 0.05	3.2 ± 0.08	2.8 ± 0.03	2.8 ± 0.03	24 ± 0.3	21 ± 1.1	22 ± 0.5	73 ± 2.3	61 ± 3.9	59 ± 3.7		2.4 ± 0.07	2.7 ± 0.05	3.8 ± 0.07	2.7 ± 0.06	3.0 ± 0.08	2.5 ± 0.05	33 ± 1.3	32 ± 1.8	101 ± 3.3	96 ± 1.8			substrate
		b Hb chain		PEE	3.8 ± 0.09	2.4 ± 0.07	2.6 ± 0.04	3.1 ± 0.07	2.9 ± 0.02	2.9 ± 0.04	25 ± 0.4	22 ± 0.4	19 ± 0.4	72 ± 3.6	62 ± 3.1	53 ± 3.2		2.7 ± 0.06	2.2 ± 0.03	2.1 ± 0.09	2.7 ± 0.07	3.1 ± 0.02	2.9 ± 0.04	32 ± 1.6	32 ± 1.4	100 ± 1.4	99 ± 2.4		substrate
		b Hb chain		PEN	3.3 ± 0.07	2.2 ± 0.1	2.4 ± 0.06	2.9 ± 0.05	2.8 ± 0.02	3.7 ± 0.02	22 ± 1.4	18 ± 0.6	16 ± 0.3	68 ± 3.2	53 ± 2.3	40 ± 0.2		3.2 ± 0.08	3.8 ± 0.05	2.4 ± 0.07	2.9 ± 0.04	3.2 ± 0.07	3.1 ± 0.07	32 ± 1.4	32 ± 1.8	100 ± 4.4	101 ± 2.2
		a Hb chain		PVN	3.8 ± 0.08	4.2 ± 0.03	2.4 ± 0.08	2.8 ± 0.05	2.7 ± 0.09	2.8 ± 0.05	25 ± 1.8	23 ± 1.1	19 ± 0.2	76 ± 2.9	63 ± 2.9	50 ± 2.7		2.8 ± 0.03	2.7 ± 0.06	2.9 ± 0.04	3.1 ± 0.08	2.5 ± 0.05	3.0 ± 0.03	32 ± 1.7	33 ± 1.3	99 ± 4.7	99 ± 1.9
		b Hb chain		PVQ	2.4 ± 0.08	3.8 ± 0.04	2.2 ± 0.03	4.5 ± 0.04	2.9 ± 0.05	2.2 ± 0.09	25 ± 0.5	21 ± 1.0	25 ± 1.3	88 ± 3.2	76 ± 2.5	68 ± 1.7		2.6 ± 0.04	2.9 ± 0.02	2.8 ± 0.02	3.1 ± 0.03	2.2 ± 0.03	2.9 ± 0.04	32 ± 1.6	33 ± 1.0	98 ± 3.3	100 ± 2.2		substrate
		a Hb chain	ASLD	AD-4	2.2 ± 0.03	3.3 ± 0.05	2.5 ± 0.01	3.8 ± 0.08	2.7 ± 0.06	3.5 ± 0.07	16 ± 0.2	12 ± 0.5	9.0 ± 0.05	37 ± 0.9	28 ± 1.1	17 ± 1.4		2.2 ± 0.08	2.6 ± 0.08	2.3 ± 0.09	3.2 ± 0.08	3.1 ± 0.03	3.1 ± 0.05	33 ± 2.3	32 ± 1.3	98 ± 3.3	97 ± 3.9
		a Hb chain	DPVN	DN-4	2.8 ± 0.02	3.1 ± 0.07	2.2 ± 0.06	3.7 ± 0.02	3.3 ± 0.03	3.2 ± 0.08	24 ± 1.4	22 ± 0.7	18 ± 0.5	69 ± 2.4	52 ± 2.5	49 ± 2.6		2.3 ± 0.07	2.5 ± 0.05	2.2 ± 0.03	3.3 ± 0.05	6.3 ± 0.03	12 ± 0.4	34 ± 1.6	33 ± 1.6	103 ± 1.1	100 ± 0.5			substrate
			GGYR	GR-4	2.6 ± 0.08	3.1 ± 0.07	2.4 ± 0.07	3.3 ± 0.03	3.4 ± 0.07	2.4 ± 0.08	25 ± 0.5	22 ± 0.9	18 ± 0.5	78 ± 5.8	62 ± 7.9	48 ± 5.9		2.3 ± 0.09	2.8 ± 0.02	2.4 ± 0.06	2.7 ± 0.03	3.2 ± 0.01	3.1 ± 0.03	32 ± 2.5	33 ± 1.5	101 ± 3.3	103 ± 3.6
		a Hb chain	HVDD	HD-4	2.9 ± 0.09	2.7 ± 0.07	2.8 ± 0.03	2.8 ± 0.05	3.2 ± 0.08	2.2 ± 0.03	18 ± 1.4	15 ± 0.3	12 ± 0.1	49 ± 3.2	38 ± 2.7	25 ± 3.8		2.8 ± 0.04	3.3 ± 0.08	2.8 ± 0.03	3.1 ± 0.03	3.1 ± 0.05	2.3 ± 0.09	33 ± 2.3	32 ± 1.7	99 ± 4.3	100 ± 2.4
		b Hb chain	PVQA	PA-4	3.4 ± 0.1	2.6 ± 0.05	2.5 ± 0.05	3.8 ± 0.09	2.7 ± 0.08	2.9 ± 0.05	22 ± 0.7	19 ± 0.1	15 ± 0.3	59 ± 2.8	47 ± 2.2	38 ± 2.4		3.1 ± 0.07	3.4 ± 0.08	3.2 ± 0.08	3.2 ± 0.05	6.9 ± 0.03	13 ± 0.3	38 ± 1.3	41 ± 2.6	98 ± 2.2	115 ± 1.1			substrate
		a Hb chain	PHFD	PD-4	3.4 ± 0.05	2.5 ± 0.1	2.6 ± 0.05	2.6 ± 0.08	4.2 ± 0.03	2.9 ± 0.03	18 ± 1.1	13 ± 0.6	11 ± 0.1	61 ± 2.8	48 ± 2.8	22 ± 3.2		3.0 ± 0.09	2.4 ± 0.07	2.8 ± 0.05	3.2 ± 0.08	3.1 ± 0.05	2.3 ± 0.09	32 ± 1.5	33 ± 1.6	102 ± 2.4	99 ± 2.9		substrate
		b Hb chain	PEEK	PK-4	2.6 ± 0.04	2.4 ± 0.07	2.6 ± 0.08	4.5 ± 0.04	3.5 ± 0.07	2.2 ± 0.09	17 ± 1.5	16 ± 0.4	12 ± 0.8	62 ± 3.6	52 ± 3.6	41 ± 3.2		2.7 ± 0.06	2.9 ± 0.02	2.2 ± 0.03	3.3 ± 0.05	2.2 ± 0.03	3.1 ± 0.02	32 ± 1.5	32 ± 1.4	97 ± 2.1	97 ± 3.2		substrate
		b Hb chain	PENF	PEF-4	3.2 ± 0.01	2.3 ± 0.03	3.1 ± 0.06	3.7 ± 0.08	2.8 ± 0.05	2.2 ± 0.09	18 ± 0.3	16 ± 0.5	12 ± 0.4	57 ± 4.1	42 ± 3.1	22 ± 1.4		2.9 ± 0.09	2.7 ± 0.08	2.3 ± 0.06	2.2 ± 0.03	6.7 ± 0.01	16 ± 0.1	39 ± 1.1	42 ± 2.1	102 ± 2.2	99 ± 2.8		substrate
		a Hb chain	PVNF	PF-4	3.8 ± 0.05	2.2 ± 0.06	3.4 ± 0.08	2.4 ± 0.08	2.8 ± 0.02	3.4 ± 0.04	22 ± 0.8	19 ± 0.2	15 ± 0.1	67 ± 2.4	58 ± 2.1	44 ± 3.1		3.1 ± 0.07	2.2 ± 0.03	2.6 ± 0.04	3.7 ± 0.08	7.1 ± 0.09	16 ± 0.6	39 ± 1.7	42 ± 2.1	101 ± 2.1	115 ± 2.7			substrate	X
		a Hb chain	PNAL	PL-4	3.3 ± 0.03	2.8 ± 0.03	2.7 ± 0.06	2.6 ± 0.08	3.8 ± 0.05	2.4 ± 0.07	21 ± 0.5	19 ± 0.8	15 ± 0.4	73 ± 3.2	61 ± 3.4	45 ± 3.1		3.0 ± 0.06	2.2 ± 0.09	2.8 ± 0.05	2.5 ± 0.04	3.2 ± 0.03	2.3 ± 0.09	32 ± 1.4	33 ± 1.5	99 ± 3.4	97 ± 4.3		substrate
		b Hb chain	PPVQ	PQ-4	2.6 ± 0.05	2.8 ± 0.04	2.4 ± 0.03	2.7 ± 0.06	4.2 ± 0.03	3.2 ± 0.08	22 ± 0.3	19 ± 0.3	16 ± 0.2	72 ± 2.9	63 ± 4.8	41 ± 3.3		3.0 ± 0.05	3.4 ± 0.05	3.2 ± 0.08	2.6 ± 0.08	7.3 ± 0.03	17 ± 0.8	39 ± 1.5	43 ± 2.0	100 ± 3.2	115 ± 2.9			boarderline
		b Hb chain	VHLT	VT-4	2.8 ± 0.03	2.6 ± 0.04	3.1 ± 0.08	3.3 ± 0.03	3.6 ± 0.07	3.8 ± 0.05	21 ± 0.2	15 ± 0.3	12 ± 0.1	58 ± 4.9	44 ± 5.8	23 ± 2.7		3.1 ± 0.07	2.4 ± 0.07	2.7 ± 0.05	2.9 ± 0.04	3.1 ± 0.01	3.0 ± 0.04	33 ± 1.3	32 ± 1.3	99 ± 3.1	100 ± 2.4		not a substrate
		b Hb chain	DPENF	DEF-5	4.2 ± 0.03	2.8 ± 0.03	2.9 ± 0.04	2.2 ± 0.06	2.7 ± 0.06	3.4 ± 0.04	16 ± 0.9	12 ± 0.2	9.0 ± 0.04	34 ± 1.5	25 ± 2.2	17 ± 0.3		2.5 ± 0.04	3.1 ± 0.08	3.6 ± 0.09	3.2 ± 0.08	7.1 ± 0.01	17 ± 0.4	40 ± 2.1	44 ± 1.8	103 ± 1.9	116 ± 1.0			substrate
		a Hb chain	DPVNF	DF-5	3.4 ± 0.04	3.4 ± 0.04	2.2 ± 0.09	2.9 ± 0.09	3.1 ± 0.08	3.4 ± 0.05	16 ± 0.6	13 ± 0.1	10 ± 0.3	44 ± 2.5	31 ± 2.5	20 ± 2.2		2.2 ± 0.03	2.5 ± 0.05	3.6 ± 0.09	3.9 ± 0.03	7.4 ± 0.05	17 ± 0.8	39 ± 2.4	42 ± 1.8	104 ± 1.3	117 ± 3.1			substrate	X
		erythrocytic protein	DLPVG	DG-5	2.8 ± 0.02	3.8 ± 0.04	3.4 ± 0.05	3.6 ± 0.07	2.7 ± 0.05	3.9 ± 0.05	17 ± 0.7	13 ± 0.4	8.0 ± 0.04	36 ± 2.8	27 ± 2.4	17 ± 2.2		2.8 ± 0.04	3.3 ± 0.03	3.2 ± 0.08	3.0 ± 0.06	7.1 ± 0.08	17 ± 0.1	38 ± 1.4	39 ± 1.1	100 ± 2.4	117 ± 3.2			substrate
		b Hb chain	GLAHL	GL-5	2.4 ± 0.08	3.4 ± 0.1	3.3 ± 0.03	2.8 ± 0.03	2.8 ± 0.05	3.1 ± 0.08	24 ± 1.5	21 ± 0.1	12 ± 0.8	67 ± 3.6	56 ± 1.9	26 ± 4.6		3.0 ± 0.08	2.9 ± 0.04	2.4 ± 0.07	4.2 ± 0.03	2.3 ± 0.09	3.0 ± 0.04	32 ± 1.6	33 ± 1.6	100 ± 3.1	100 ± 3.4
		b Hb chain	GTFAT	GT-5	3.6 ± 0.07	3.1 ± 0.08	2.7 ± 0.08	2.2 ± 0.03	3.4 ± 0.04	2.8 ± 0.04	19 ± 0.6	16 ± 0.4	12 ± 0.3	68 ± 3.7	56 ± 1.9	26 ± 4.7		2.6 ± 0.04	2.5 ± 0.1	3.3 ± 0.08	3.5 ± 0.07	3.1 ± 0.08	2.5 ± 0.05	33 ± 2.5	33 ± 1.3	98 ± 4.4	98 ± 1.1		substrate
		a Hb chain	HVDDM	HM-5	3.6 ± 0.07	2.9 ± 0.02	2.7 ± 0.07	2.3 ± 0.06	2.7 ± 0.08	2.9 ± 0.04	17 ± 0.6	16 ± 0.5	13 ± 0.3	37 ± 1.3	25 ± 1.5	13 ± 1.8		3.0 ± 0.08	2.8 ± 0.02	2.8 ± 0.02	3.3 ± 0.07	7.2 ± 0.07	17 ± 0.4	40 ± 1.6	44 ± 2.1	102 ± 3.2	117 ± 4.1
		a Hb chain	HFDLS	HS-5	3.9 ± 0.07	3.3 ± 0.08	2.7 ± 0.04	3.1 ± 0.07	2.2 ± 0.08	2.5 ± 0.04	9.0 ± 0.06	6.0 ± 0.05	4.0 ± 0.01	25 ± 1.1	14 ± 1.3	6.9 ± 0.1		3.0 ± 0.05	2.2 ± 0.03	3.3 ± 0.03	3.2 ± 0.09	7.1 ± 0.01	18 ± 0.2	39 ± 2.4	43 ± 1.0	103 ± 2.2	116 ± 1.5			substrate
			KEEAE	KE-5	3.1 ± 0.03	2.7 ± 0.04	2.5 ± 0.05	3.2 ± 0.08	2.2 ± 0.09	3.4 ± 0.08	24 ± 0.5	22 ± 1.5	20 ± 1.1	73 ± 5.9	66 ± 2.9	56 ± 4.1		2.9 ± 0.05	2.2 ± 0.08	2.2 ± 0.08	3.1 ± 0.08	3.2 ± 0.06	3.1 ± 0.05	33 ± 2.1	33 ± 1.4	99 ± 3.6	101 ± 2.7
		b Hb chain	LDNLK	LK-5	2.2 ± 0.03	2.7 ± 0.1	3.2 ± 0.08	3.1 ± 0.07	3.4 ± 0.07	2.9 ± 0.02	16 ± 0.8	12 ± 0.3	10 ± 0.5	37 ± 2.2	29 ± 1.3	18 ± 1.9		3.0 ± 0.05	2.2 ± 0.06	2.4 ± 0.07	2.7 ± 0.04	7.4 ± 0.09	18 ± 0.3	32 ± 1.3	44 ± 1.3	102 ± 3.7	96 ± 1.1
		b Hb chain	PPVQA	PA-5	3.7 ± 0.08	2.8 ± 0.02	2.9 ± 0.04	2.9 ± 0.05	2.2 ± 0.06	3.1 ± 0.06	22 ± 1.1	16 ± 0.6	12 ± 0.3	43 ± 2.3	38 ± 2.4	25 ± 3.4		2.3 ± 0.06	2.8 ± 0.05	3.8 ± 0.09	3.1 ± 0.07	7.3 ± 0.03	18 ± 0.9	31 ± 2.6	32 ± 1.7	103 ± 2.6	97 ± 3.2			substrate
		a Hb chain	PNALS	PS-5	2.7 ± 0.05	2.5 ± 0.04	2.3 ± 0.01	2.8 ± 0.04	2.4 ± 0.03	3.2 ± 0.06	19 ± 0.8	16 ± 0.3	12 ± 0.1	45 ± 2.5	39 ± 2.2	24 ± 1.3		2.2 ± 0.06	2.5 ± 0.07	2.3 ± 0.09	2.2 ± 0.03	7.7 ± 0.01	18 ± 0.4	41 ± 2.2	44 ± 2.1	101 ± 3.6	98 ± 3.0			substrate
		b Hb chain	TPPVQ	TQ-5	3.6 ± 0.06	2.8 ± 0.2	2.9 ± 0.02	2.8 ± 0.03	3.4 ± 0.05	3.9 ± 0.05	21 ± 0.5	18 ± 0.6	16 ± 0.7	55 ± 0.9	37 ± 1.3	20 ± 2.5		2.5 ± 0.05	2.3 ± 0.06	2.8 ± 0.04	2.2 ± 0.03	2.5 ± 0.05	3.1 ± 0.04	32 ± 1.4	33 ± 1.9	98 ± 4.2	99 ± 2.2		substrate
		a Hb chain	VDPVN	VN-5	3.2 ± 0.1	4.2 ± 0.03	2.8 ± 0.04	3.1 ± 0.08	2.5 ± 0.05	2.8 ± 0.05	19 ± 0.7	15 ± 0.5	12 ± 0.4	49 ± 1.4	38 ± 2.2	25 ± 3.1		2.9 ± 0.05	2.9 ± 0.04	3.3 ± 0.07	2.9 ± 0.02	7.4 ± 0.04	18 ± 0.9	42 ± 2.5	44 ± 1.2	104 ± 2.6	118 ± 1.9			substrate	X
		a Hb chain	YFPHF	YF-5	2.2 ± 0.03	2.6 ± 0.05	2.2 ± 0.01	2.8 ± 0.02	2.9 ± 0.02	2.8 ± 0.04	23 ± 1.1	18 ± 0.2	13 ± 0.5	58 ± 4.2	44 ± 12	12 ± 1.9		3.0 ± 0.05	3.0 ± 0.01	3.7 ± 0.02	2.5 ± 0.05	7.6 ± 0.3	18 ± 0.3	40 ± 2.1	43 ± 2.0	99 ± 4.2	117 ± 3.1		not a substrate
			YIGSR	YR-5	2.7 ± 0.06	2.4 ± 0.08	3.1 ± 0.03	2.7 ± 0.01	2.2 ± 0.06	3.2 ± 0.08	25 ± 1.7	20 ± 0.8	18 ± 0.5	79 ± 2.3	63 ± 5.3	69 ± 4.2		3.0 ± 0.05	3.1 ± 0.01	3.7 ± 0.08	3.1 ± 0.03	2.5 ± 0.05	3.0 ± 0.04	33 ± 1.7	32 ± 1.1	96 ± 3.7	98 ± 3.9
		b Hb chain	YPWTQ	YQ-5	3.4 ± 0.05	3.1 ± 0.06	2.8 ± 0.04	3.1 ± 0.08	3.2 ± 0.06	2.4 ± 0.07	26 ± 0.7	22 ± 0.9	18 ± 0.6	71 ± 1.6	59 ± 1.1	31 ± 2.5		2.2 ± 0.03	2.3 ± 0.06	2.8 ± 0.03	3.5 ± 0.07	3.1 ± 0.02	2.9 ± 0.04	33 ± 1.9	33 ± 1.6	99 ± 3.6	98 ± 3.2		substrate
		b Hb chain	DPENFR	DR-6	2.9 ± 0.04	3.3 ± 0.03	2.2 ± 0.06	2.2 ± 0.06	3.6 ± 0.07	3.1 ± 0.07	15 ± 0.4	14 ± 0.5	12 ± 0.1	44 ± 2.6	36 ± 2.5	21 ± 1.4		2.1 ± 0.05	2.8 ± 0.03	2.8 ± 0.02	2.2 ± 0.03	8.7 ± 0.02	19 ± 0.9	39 ± 1.6	41 ± 1.4	103 ± 2.6	117 ± 2.5
		b Hb chain	FSDGLA	FA-6	2.2 ± 0.1	2.6 ± 0.04	3.3 ± 0.08	2.7 ± 0.05	2.9 ± 0.03	2.8 ± 0.04	22 ± 0.6	16 ± 0.4	13 ± 0.04	33 ± 1.9	28 ± 1.4	16 ± 1.5		2.8 ± 0.02	2.6 ± 0.08	2.7 ± 0.08	2.8 ± 0.02	8.2 ± 0.4	19 ± 0.1	33 ± 1.6	32 ± 1.3	105 ± 1.4	100 ± 3.2
		a Hb chain	HAGEYG	HG-6	2.9 ± 0.05	3.6 ± 0.07	2.7 ± 0.05	3.1 ± 0.06	3.3 ± 0.07	3.1 ± 0.08	14 ± 0.3	12 ± 0.1	7.0 ± 0.02	41 ± 1.2	29 ± 2.2	13 ± 2.5		2.4 ± 0.08	3.1 ± 0.06	3.4 ± 0.05	3.4 ± 0.08	8.2 ± 0.01	19 ± 0.07	33 ± 1.9	32 ± 1.7	103 ± 2.2	100 ± 1.4		substrate
		b Hb chain	HVDPEN	HN-6	2.6 ± 0.08	2.7 ± 0.1	2.6 ± 0.04	2.7 ± 0.06	3.9 ± 0.05	2.7 ± 0.04	22 ± 0.6	17 ± 0.5	18 ± 0.4	28 ± 1.4	20 ± 2.4	12 ± 1.2		2.6 ± 0.05	3.1 ± 0.04	3.6 ± 0.09	3.1 ± 0.03	8.6 ± 0.06	19 ± 0.9	38 ± 1.3	44 ± 2.1	104 ± 1.0	118 ± 2.1		substrate
		a Hb chain	HVDDMP	HP-6	3.3 ± 0.03	3.6 ± 0.06	2.5 ± 0.03	2.6 ± 0.08	2.5 ± 0.08	4.2 ± 0.03	16 ± 0.7	13 ± 0.3	10 ± 0.5	28 ± 1.1	20 ± 1.7	9.0 ± 0.1		3.0 ± 0.07	2.6 ± 0.04	2.8 ± 0.03	2.1 ± 0.08	8.2 ± 0.02	19 ± 0.7	39 ± 1.3	45 ± 2.2	105 ± 3.1	116 ± 2.6			substrate
		a Hb chain	PHFDLS	PS-6	3.1 ± 0.08	2.5 ± 0.04	2.9 ± 0.09	2.5 ± 0.05	2.7 ± 0.06	2.6 ± 0.04	16 ± 0.3	13 ± 0.1	10 ± 0.1	51 ± 1.3	39 ± 0.9	22 ± 1.1		2.7 ± 0.06	2.1 ± 0.1	2.7 ± 0.07	2.7 ± 0.03	8.3 ± 0.03	19 ± 0.5	40 ± 1.6	45 ± 1.9	98 ± 3.5	97 ± 2.1			substrate
		a Hb chain	VDPVNF	VF-6	3.1 ± 0.08	2.5 ± 0.04	3.2 ± 0.01	2.5 ± 0.01	2.8 ± 0.03	2.5 ± 0.04	19 ± 0.7	15 ± 0.4	11 ± 0.4	35 ± 1.8	27 ± 1.8	13 ± 1.4		3.1 ± 0.07	3.4 ± 0.07	3.3 ± 0.08	2.6 ± 0.04	9.3 ± 0.02	21 ± 0.8	41 ± 1.3	44 ± 1.9	105 ± 2.6	118 ± 2.0		substrate
		b Hb chain	VDEVGG	VG-6	4.2 ± 0.03	2.9 ± 0.05	3.1 ± 0.06	2.3 ± 0.03	3.1 ± 0.07	2.8 ± 0.05	22 ± 0.2	19 ± 0.4	15 ± 0.5	61 ± 2.2	53 ± 3.2	43 ± 3.2		2.8 ± 0.05	2.9 ± 0.03	2.2 ± 0.03	3.1 ± 0.06	8.9 ± 0.06	18 ± 0.6	41 ± 1.1	45 ± 1.4	104 ± 3.5	117 ± 1.1			substrate
		a Hb chain	VLSPAD	VD-6	3.6 ± 0.07	2.4 ± 0.08	2.3 ± 0.03	2.9 ± 0.05	2.8 ± 0.02	3.4 ± 0.08	21 ± 1.4	18 ± 0.4	15 ± 0.2	53 ± 2.8	42 ± 1.3	34 ± 2.1		2.7 ± 0.06	2.8 ± 0.04	2.7 ± 0.07	2.5 ± 0.04	2.9 ± 0.04	3.0 ± 0.02	33 ± 1.6	33 ± 1.6	104 ± 2.4	100 ± 2.6			not a substrate
		a Hb chain	DMPNALS	DS-7	2.7 ± 0.05	2.8 ± 0.03	2.8 ± 0.05	2.7 ± 0.06	3.1 ± 0.08	3.7 ± 0.08	19 ± 0.4	18 ± 0.6	12 ± 0.1	54 ± 2.8	47 ± 2.2	32 ± 1.7		2.2 ± 0.09	2.5 ± 0.04	2.9 ± 0.04	2.8 ± 0.03	8.2 ± 0.7	18 ± 0.5	42 ± 1.8	44 ± 2.2	99 ± 2.6	117 ± 4.2			substrate
		b Hb chain	EFTPPVQ	EQ-7	2.7 ± 0.04	2.7 ± 0.07	3.6 ± 0.07	2.9 ± 0.09	2.4 ± 0.08	2.9 ± 0.04	17 ± 0.6	13 ± 0.1	11 ± 0.5	45 ± 3.9	34 ± 1.8	23 ± 2.2		3.1 ± 0.03	3.4 ± 0.04	3.1 ± 0.03	3.4 ± 0.08	8.2 ± 0.03	18 ± 0.6	42 ± 1.9	44 ± 2.0	98 ± 2.9	116 ± 2.7			substrate
		a Hb chain	FPHFDLS	FS-7	2.8 ± 0.04	2.7 ± 0.05	2.8 ± 0.03	3.4 ± 0.08	3.6 ± 0.07	2.7 ± 0.08	15 ± 0.1	13 ± 0.4	8.0 ± 0.05	36 ± 2.1	25 ± 1.7	16 ± 2.9		3.2 ± 0.06	2.5 ± 0.04	2.2 ± 0.09	3.7 ± 0.08	3.1 ± 0.02	3.2 ± 0.05	33 ± 1.4	33 ± 1.8	97 ± 3.2	100 ± 3.8			not a substrate
		b Hb chain	HVDPENF	HF-7	2.5 ± 0.03	3.6 ± 0.07	2.9 ± 0.08	2.3 ± 0.08	3.7 ± 0.08	2.2 ± 0.01	16 ± 0.5	13 ± 0.1	10 ± 0.7	45 ± 2.8	37 ± 1.4	26 ± 1.8		2.2 ± 0.03	3.0 ± 0.02	2.6 ± 0.08	2.7 ± 0.05	7.4 ± 0.06	17 ± 0.03	43 ± 1.7	45 ± 1.9	103 ± 2.7	116 ± 3.2			substrate
		a Hb chain	HVDDMPN	HN-7	2.8 ± 0.05	3.1 ± 0.06	3.6 ± 0.09	2.7 ± 0.08	2.7 ± 0.05	2.2 ± 0.09	14 ± 0.4	13 ± 0.4	10 ± 0.4	42 ± 2.4	26 ± 1.8	14 ± 2.7		2.7 ± 0.05	3.2 ± 0.02	3.9 ± 0.05	3.6 ± 0.06	7.9 ± 0.03	17 ± 0.5	43 ± 2.1	45 ± 1.8	102 ± 4.6	100 ± 2.9			substrate
		a Hb chain	LSFPTTK	LK-7	2.9 ± 0.03	2.7 ± 0.06	2.7 ± 0.04	2.9 ± 0.09	2.3 ± 0.09	2.5 ± 0.07	18 ± 0.6	13 ± 0.1	8.0 ± 0.09	52 ± 2.9	41 ± 2.2	22 ± 3.5		2.9 ± 0.04	2.6 ± 0.08	2.5 ± 0.06	3.2 ± 0.06	3.0 ± 0.02	2.2 ± 0.03	32 ± 1.8	32 ± 1.4	100 ± 2.5	97 ± 2.5			not a substrate
		a Hb chain	SHCLLVT	ST-7	3.1 ± 0.07	2.2 ± 0.09	2.1 ± 0.01	3.3 ± 0.07	3.4 ± 0.05	3.1 ± 0.07	15 ± 0.2	13 ± 0.4	9.0 ± 0.01	44 ± 2.8	31 ± 2.6	19 ± 0.1		2.2 ± 0.03	2.5 ± 0.05	2.3 ± 0.06	3.4 ± 0.08	7.9 ± 0.04	17 ± 0.6	42 ± 1.4	44 ± 1.3	99 ± 2.6	117 ± 2.6
		a Hb chain	VDPVNFK	VK-7	2.8 ± 0.02	3.9 ± 0.07	2.9 ± 0.03	3.8 ± 0.04	2.2 ± 0.09	2.3 ± 0.03	16 ± 0.6	12 ± 0.6	10 ± 0.4	23 ± 1.9	14 ± 1.4	9.6 ± 0.3		3.0 ± 0.06	2.3 ± 0.05	2.2 ± 0.03	3.2 ± 0.08	7.3 ± 0.01	16 ± 0.7	43 ± 2.1	45 ± 1.1	103 ± 2.8	100 ± 3.2			substrate
		a Hb chain	AEALERMF	AF-8	3.1 ± 0.06	3.3 ± 0.05	3.3 ± 0.08	3.4 ± 0.09	2.5 ± 0.05	4.5 ± 0.04	19 ± 0.3	16 ± 0.4	13 ± 0.1	66 ± 4.8	59 ± 1.1	26 ± 0.4		3.1 ± 0.03	2.8 ± 0.05	2.2 ± 0.05	2.3 ± 0.03	3.1 ± 0.03	2.2 ± 0.03	32 ± 1.6	33 ± 1.7	99 ± 3.9	98 ± 2.2			boarderline
		erythrocytic protein	DLDDALDK	DK-8	2.7 ± 0.06	2.8 ± 0.05	3.2 ± 0.06	2.9 ± 0.04	3.3 ± 0.08	2.2 ± 0.09	18 ± 0.3	16 ± 0.1	12 ± 0.1	49 ± 2.2	39 ± 2.4	30 ± 1.5		2.5 ± 0.04	2.7 ± 0.04	2.6 ± 0.08	2.2 ± 0.06	2.5 ± 0.05	3.1 ± 0.04	32 ± 1.8	32 ± 1.9	100 ± 2.7	97 ± 3.9			boarderline
		a Hb chain	DLHAHKLR	DR-8	3.3 ± 0.07	2.4 ± 0.08	3.8 ± 0.07	2.8 ± 0.05	2.8 ± 0.04	2.9 ± 0.09	21 ± 0.3	16 ± 0.9	12 ± 0.3	51 ± 1.6	37 ± 3.7	18 ± 0.4		2.4 ± 0.04	3.6 ± 0.09	3.2 ± 0.08	3.4 ± 0.07	6.9 ± 0.01	16 ± 0.4	42 ± 1.8	45 ± 2.1	102 ± 3.6	116 ± 3.5
		erythrocytic protein	DTSLKPIS	DS-8	3.4 ± 0.04	2.6 ± 0.05	2.8 ± 0.03	2.8 ± 0.04	3.2 ± 0.08	2.5 ± 0.04	21 ± 1.4	16 ± 0.2	12 ± 0.2	46 ± 1.3	32 ± 1.6	22 ± 1.1		2.4 ± 0.04	3.1 ± 0.03	2.8 ± 0.03	2.7 ± 0.05	6.7 ± 0.03	17 ± 0.4	42 ± 2.1	45 ± 2.1	97 ± 4.2	116 ± 3.2			substrate
		b Hb chain	EFTPPVQA	EA-8	3.6 ± 0.06	3.4 ± 0.08	2.9 ± 0.04	2.7 ± 0.04	3.1 ± 0.07	2.4 ± 0.08	21 ± 1.5	17 ± 0.4	12 ± 0.3	45 ± 1.0	39 ± 1.4	25 ± 4.2		3.2 ± 0.04	2.9 ± 0.04	3.3 ± 0.08	4.2 ± 0.03	7.3 ± 0.06	16 ± 0.9	42 ± 1.9	44 ± 2.0	99 ± 3.1	100 ± 2.9			substrate
		a Hb chain	HVDDMPNA	HA-8	2.5 ± 0.04	3.3 ± 0.03	3.5 ± 0.07	3.4 ± 0.05	2.3 ± 0.03	3.3 ± 0.08	19 ± 0.4	16 ± 0.3	12 ± 0.1	52 ± 1.9	39 ± 2.1	29 ± 5.7		2.7 ± 0.03	2.7 ± 0.04	3.4 ± 0.09	2.6 ± 0.08	2.5 ± 0.05	2.2 ± 0.03	32 ± 1.7	330 ± 1.4	98 ± 2.7	98 ± 3.5
		b Hb chain	LHVDPENF	LF-8	3.4 ± 0.1	3.1 ± 0.03	2.7 ± 0.01	3.3 ± 0.07	3.4 ± 0.09	4.2 ± 0.03	13 ± 1.0	10 ± 0.2	6.0 ± 0.04	41 ± 2.5	28 ± 1.5	17 ± 1.2		3.1 ± 0.08	2.4 ± 0.07	2.7 ± 0.07	2.7 ± 0.05	2.9 ± 0.04	3.1 ± 0.04	32 ± 1.8	32 ± 1.7	101 ± 2.2	100 ± 1.4			not a substrate
		a Hb chain	LSDLHAHK	LK-8	2.7 ± 0.07	2.9 ± 0.09	2.2 ± 0.03	3.1 ± 0.07	3.3 ± 0.03	3.4 ± 0.08	23 ± 0.9	18 ± 0.3	15 ± 0.1	64 ± 3.7	59 ± 0.6	30 ± 1.4		3.1 ± 0.07	3.4 ± 0.08	2.7 ± 0.08	2.4 ± 0.08	3.1 ± 0.01	3.1 ± 0.03	32 ± 1.3	33 ± 1.5	100 ± 3.6	99 ± 2.8
		b Hb chain	VHLTPEEK	VK-8	2.2 ± 0.09	3.6 ± 0.07	3.4 ± 0.04	4.2 ± 0.03	2.7 ± 0.05	3.6 ± 0.07	23 ± 1.2	18 ± 0.4	16 ± 0.2	75 ± 4.2	68 ± 3.7	30 ± 1.1		2.9 ± 0.04	3.3 ± 0.05	3.1 ± 0.08	2.2 ± 0.03	6.3 ± 0.06	16 ± 0.3	33 ± 1.9	33 ± 2.1	102 ± 2.5	100 ± 1.1			substrate
		b Hb chain	VVYPWTQR	VR-8	3.7 ± 0.08	3.6 ± 0.09	3.7 ± 0.02	2.6 ± 0.04	3.1 ± 0.03	3.3 ± 0.07	16 ± 0.7	13 ± 0.1	9.0 ± 0.04	45 ± 4.1	28 ± 2.4	19 ± 1.1		2.2 ± 0.05	3.1 ± 0.04	3.1 ± 0.06	2.5 ± 0.04	3.1 ± 0.03	3.1 ± 0.05	32 ± 1.4	33 ± 1.6	98 ± 3.8	99 ± 3.5
		a Hb chain	YFPHFDLS	YS-8	2.7 ± 0.06	3.2 ± 0.06	2.8 ± 0.07	2.5 ± 0.04	3.4 ± 0.01	3.8 ± 0.08	17 ± 0.4	13 ± 0.2	11 ± 0.4	44 ± 3.7	32 ± 1.9	23 ± 1.4		2.4 ± 0.09	2.8 ± 0.05b	2.3 ± 0.03	3.3 ± 0.08b	2.9 ± 0.04	3.1 ± 0.04b	33 ± 1.3	32 ± 1.9b	100 ± 3.5	99 ± 2.8b			not a substrate
		b Hb chain	HVDPENFRL	HL-9	2.6 ± 0.08	2.2 ± 0.03	3.3 ± 0.07	2.2 ± 0.09	2.9 ± 0.04	2.9 ± 0.03	16 ± 0.5	14 ± 0.2	12 ± 0.1	42 ± 2.4	37 ± 1.8	15 ± 1.4		3.1 ± 0.06	3.2 ± 0.08	3.7 ± 0.02	2.7 ± 0.05	3.1 ± 0.03	3.1 ± 0.04	33 ± 1.9	32 ± 1.4	99 ± 4.2	100 ± 2.5			boarderline
		b Hb chain	KEFTPPVQA	KA-9	2.7 ± 0.06	3.4 ± 0.1	2.8 ± 0.02	3.6 ± 0.09	2.9 ± 0.03	3.4 ± 0.04	18 ± 0.4	16 ± 0.3	12 ± 0.09	52 ± 3.1	39 ± 5.6	11 ± 0.6		2.2 ± 0.02	2.3 ± 0.06	2.9 ± 0.03	3.4 ± 0.05	6.2 ± 0.05	15 ± 0.4	33 ± 1.7	33 ± 1.5	100 ± 3.8	100 ± 3.2
		b Hb chain	DKLHVDPENF	DF-10	2.2 ± 0.06	3.4 ± 0.07	3.6 ± 0.06	3.1 ± 0.08	2.9 ± 0.04	2.7 ± 0.07	18 ± 0.2	14 ± 0.1	10 ± 0.1	57 ± 2.5	42 ± 3.3	28 ± 1.4		2.5 ± 0.05	2.2 ± 0.03	3.4 ± 0.08	2.8 ± 0.04	6.6 ± 0.01	15 ± 0.9	42 ± 2.1	44 ± 1.3	101 ± 2.5	99 ± 3.1		substrate
		a Hb chain	KLLSHCLLVT	KT-10	2.8 ± 0.05	3.7 ± 0.08	3.8 ± 0.04	2.9 ± 0.04	2.6 ± 0.05	2.7 ± 0.06	16 ± 0.3	13 ± 0.2	9.0 ± 0.05	41 ± 3.9	28 ± 2.7	17 ± 2.1		3.4 ± 0.08	3.7 ± 0.08	3.1 ± 0.07	2.8 ± 0.05	3.2 ± 0.06	3.2 ± 0.03	33 ± 1.4	32 ± 1.1	99 ± 3.2	98 ± 3.7
		b Hb chain	LTPEEKSAVT	LT-10	2.6 ± 0.08	2.5 ± 0.1	2.5 ± 0.04	3.2 ± 0.01	4.5 ± 0.04	3.2 ± 0.08	18 ± 0.1	16 ± 0.5	12 ± 0.4	37 ± 2.9	27 ± 3.2	11 ± 2.1		3.2 ± 0.08	2.6 ± 0.08	2.2 ± 0.03	3.3 ± 0.08	6.3 ± 0.06	16 ± 0.5	39 ± 1.1	41 ± 1.3	102 ± 2.6	114 ± 1.1		substrate
		erythrocytic protein	GYDDKNGPEQW	GW-11	3.1 ± 0.07	3.1 ± 0.08	2.3 ± 0.06	2.4 ± 0.08	2.6 ± 0.08	3.3 ± 0.05	17 ± 0.8	12 ± 0.3	9.0 ± 0.02	36 ± 4.2	28 ± 3.4	14 ± 1.4		3.1 ± 0.08	3.2 ± 0.08	2.2 ± 0.09	3.4 ± 0.04	3.1 ± 0.02	3.1 ± 0.05	32 ± 1.8	32 ± 1.3	101 ± 3.5	100 ± 1.0			not a substrate
		b Hb chain	LTPEEKSAVTA	LA-11	2.2 ± 0.1	3.2 ± 0.08	3.8 ± 0.05	3.1 ± 0.08	2.3 ± 0.03	2.4 ± 0.06	18 ± 0.4	15 ± 0.1	10 ± 0.4	35 ± 1.0	27 ± 2.2	16 ± 2.4		2.2 ± 0.09	3.6 ± 0.09	3.2 ± 0.08	2.9 ± 0.09	6.3 ± 0.02	15 ± 0.4	38 ± 1.6	42 ± 2.1	100 ± 2.7	98 ± 1.2		substrate
		erythrocytic protein	VEPSDTIENVK	VK-11	2.5 ± 0.1	2.3 ± 0.1	3.9 ± 0.05	2.5 ± 0.05	3.4 ± 0.05	2.5 ± 0.06	18 ± 0.6	15 ± 0.2	10 ± 0.1	45 ± 3.9	37 ± 2.2	25 ± 0.9		2.8 ± 0.02	3.1 ± 0.08b	3.1 ± 0.08	2.7 ± 0.03b	6.7 ± 0.02	15 ± 0.3b	38 ± 1.3	42 ± 2.1b	97 ± 2.9	98 ± 3.8b			substrate
		a Hb chain	VAHVDDMPNAL	VL-11	2.8 ± 0.05	2.7 ± 0.05	2.5 ± 0.04	2.8 ± 0.03	2.9 ± 0.04	3.1 ± 0.08	17 ± 0.1	15 ± 0.1	12 ± 0.3	47 ± 2.2	32 ± 4.2	23 ± 2.1		2.5 ± 0.04	3.1 ± 0.09	2.2 ± 0.03	2.4 ± 0.08	6.9 ± 0.01	15 ± 0.1	38 ± 1.4	40 ± 2.0	99 ± 3.2	114 ± 2.7		substrate
		a Hb chain	AHAGEYGAEALE	AE-12	3.3 ± 0.07	2.9 ± 0.04	2.8 ± 0.05	2.7 ± 0.03	2.8 ± 0.03	2.7 ± 0.07	17 ± 0.6	12 ± 0.2	10 ± 0.1	48 ± 2.3	36 ± 1.4	24 ± 1.8		2.2 ± 0.03	2.9 ± 0.04	2.7 ± 0.03	2.4 ± 0.08	3.1 ± 0.02	2.7 ± 0.07	33 ± 1.7	33 ± 1.1	97 ± 3.5	99 ± 3.0		substrate
		b Hb chain	LTPEEKSAVTAL	LL-12	2.2 ± 0.09	3.7 ± 0.02	2.7 ± 0.03	2.8 ± 0.07	2.7 ± 0.06	3.2 ± 0.05	17 ± 0.7	16 ± 0.1	12 ± 0.2	35 ± 4.3	27 ± 2.7	17 ± 0.9		3.1 ± 0.07	3.2 ± 0.08b	2.7 ± 0.05	2.2 ± 0.06b	3.1 ± 0.04	3.1 ± 0.05b	32 ± 2.1	33 ± 1.0b	99 ± 3.2	100 ± 2.8b			boarderline
		b Hb chain	VHLTPEEKSAVT	VT-12	2.8 ± 0.07	3.6 ± 0.06	3.1 ± 0.07	3.8 ± 0.05	3.7 ± 0.08	3.6 ± 0.07	18 ± 0.3	17 ± 0.4	12 ± 0.1	48 ± 2.9	38 ± 2.8	27 ± 2.2		2.2 ± 0.03	2.2 ± 0.03b	3.1 ± 0.07	2.7 ± 0.06b	2.5 ± 0.05	3.1 ± 0.06b	33 ± 1.1	33 ± 1.6b	99 ± 3.5	100 ± 2.6b		substrate
		b Hb chain	GTFATLSELHCDK	GK-13	3.9 ± 0.07	2.6 ± 0.08	3.4 ± 0.01	4.2 ± 0.03	2.8 ± 0.05	2.9 ± 0.09	16 ± 0.2	12 ± 0.2	9.0 ± 0.03	51 ± 2.6	39 ± 3.2	20 ± 2.9		2.8 ± 0.03	2.6 ± 0.05b	2.9 ± 0.04	2.6 ± 0.04b	2.9 ± 0.04	3.1 ± 0.04b	32 ± 1.8	32 ± 1.5b	99 ± 4.1	97 ± 2.7b
		b Hb chain	SFGDLSTPDAVMG	SG-13	3.1 ± 0.03	2.9 ± 0.04	2.5 ± 0.01	2.8 ± 0.03	2.2 ± 0.09	3.4 ± 0.05	19 ± 0.2	15 ± 0.2	12 ± 0.09	38 ± 5.6	21 ± 1.4	13 ± 1.3		3.2 ± 0.08	3.0 ± 0.04b	2.2 ± 0.04	2.9 ± 0.09b	3.1 ± 0.04	3.1 ± 0.05b	33 ± 1.3	33 ± 1.4b	98 ± 3.7	100 ± 2.9b		substrate
		erythrocytic protein	DDEGDDDPVPLPNVNA	DA-16	2.3 ± 0.03	2.7 ± 0.08	2.2 ± 0.09	3.3 ± 0.03	2.5 ± 0.04	2.5 ± 0.04	18 ± 0.4	14 ± 0.1	9.0 ± 0.04	58 ± 1.5	41 ± 1.5	18 ± 1.1		2.7 ± 0.04	2.6 ± 0.08b	3.9 ± 0.07	3.3 ± 0.07b	2.5 ± 0.05	3.1 ± 0.02b	32 ± 1.9	33 ± 1.8b	98 ± 3.1	99 ± 2.7b			not a substrate
		a Hb chain	NAVAHVDDMPNALSALSDLH	NH-20	3.2 ± 0.06	3.2 ± 0.01	2.8 ± 0.05	3.3 ± 0.08	2.5 ± 0.04	2.4 ± 0.08	19 ± 0.3	14 ± 0.3	10 ± 0.2	32 ± 2.1	29 ± 1.1	13 ± 1.0		3.8 ± 0.07	3.3 ± 0.07b	3.8 ± 0.08	3.2 ± 0.07b	3.0 ± 0.04	3.0 ± 0.05b	33 ± 1.1	32 ± 1.7b	101 ± 3.9	99 ± 2.8b			not a substrate
		b Hb chain	FESFGDLSTPDAVMGNPKVK	FK-20	3.4 ± 0.04	2.9 ± 0.08	2.8 ± 0.02	2.3 ± 0.03	3.1 ± 0.07	2.8 ± 0.03	19 ± 0.6	16 ± 0.4	13 ± 0.3	32 ± 1.5	25 ± 1.2	10 ± 1.1		2.8 ± 0.03	2.7 ± 0.06b	2.7 ± 0.07	4.2 ± 0.03b	2.9 ± 0.04	3.1 ± 0.05b	32 ± 1.5	32 ± 1.7b	104 ± 2.4	101 ± 4.7b			not a substrate
		b Hb chain	LTPEEKSAVTALWGKVNVDEVGGEA	LA-25	2.5 ± 0.08	2.9 ± 0.03	3.9 ± 0.05	2.9 ± 0.08	2.6 ± 0.05	4.2 ± 0.03	18 ± 0.3	16 ± 0.5	14 ± 0.1	41 ± 1.4	35 ± 2.2	19 ± 1.1		2.2 ± 0.09	2.5 ± 0.04b	3.4 ± 0.05	2.7 ± 0.07b	3.1 ± 0.04	3.1 ± 0.02b	33 ± 1.9	33 ± 1.8b	101 ± 2.5	100 ± 3.3b			not a substrate
				Modified peptides and Peptide mimics
				Control	3.3 ± 0.1			3.2 ± 0.04			35 ± 1.5			100				2.7 ± 0.09		3.2 ± 0.1		3.3 ± 0.06		35 ± 1.4		100
				D-VF-6	3.4 ± 0.1	3.2 ± 0.08	3.4 ± 0.07	2.7 ± 0.06	2.5 ± 0.05	3.1 ± 0.07	19 ± 0.5	15 ± 0.4	13 ± 0.4	46 ± 4.1	33 ± 3.6	22 ± 1.0		2.5 ± 0.05	2.7 ± 0.03	3.1 ± 0.08	3.8 ± 0.07	6.2 ± 0.07	15 ± 0.6	40 ± 2.1	46 ± 2.3	99 ± 3.5	114 ± 3.5
				N-acetyl-YFPHF-C-amide	2.7 ± 0.1	2.9 ± 0.03	3.3 ± 0.05	2.8 ± 0.07	2.4 ± 0.07	2.2 ± 0.03	16 ± 0.2	12 ± 0.4	9.0 ± 0.03	43 ± 3.6	30 ± 4.2	20 ± 2.1		2.9 ± 0.04	2.8 ± 0.04	3.1 ± 0.07	3.4 ± 0.1	6.2 ± 0.04	12 ± 0.2	40 ± 2.0	45 ± 2.1	101 ± 4.3	115 ± 3.4
				N-acetyl-SHCLLVT-C-amide	3.9 ± 0.07	3.4 ± 0.04	2.6 ± 0.04	3.6 ± 0.09	2.8 ± 0.02	3.1 ± 0.08	22 ± 1.1	19 ± 0.4	15 ± 0.1	50 ± 2.4	41 ± 3.6	32 ± 1.3		3.6 ± 0.06	2.7 ± 0.06	3.1 ± 0.07	2.5 ± 0.09	6.6 ± 0.01	12 ± 0.7	39 ± 1.9	45 ± 2.5	100 ± 3.8	114 ± 3.8
				Leupeptin	2.2 ± 0.03	3.2 ± 0.06	3.1 ± 0.06	2.7 ± 0.07	3.9 ± 0.07	2.5 ± 0.04	21 ± 1.3	18 ± 0.7	13 ± 0.1	59 ± 3.6	40 ± 2.2	28 ± 1.1		3.7 ± 0.08	2.9 ± 0.04	2.9 ± 0.08	2.2 ± 0.03	3.2 ± 0.01	3.2 ± 0.03	35 ± 1.8	34 ± 2.2	100 ± 3.9	98 ± 4.3
				MDL 28170	2.7 ± 0.05	2.5 ± 0.04	2.2 ± 0.1	3.8 ± 0.04	3.3 ± 0.05	3.3 ± 0.05	19 ± 0.5	16 ± 0.1	14 ± 0.2	58 ± 3.0	39 ± 3.0	20 ± 1.4		2.8 ± 0.03	3.1 ± 0.08	3.2 ± 0.09	3.3 ± 0.05	3.2 ± 0.03	3.2 ± 0.03	34 ± 1.9	34 ± 2.4	100 ± 4.2	100 ± 3.2
				Pepstatin A	2.9 ± 0.04	2.5 ± 0.1	2.9 ± 0.09	4.2 ± 0.03	4.2 ± 0.03	3.8 ± 0.05	15 ± 0.6	10 ± 0.9	8.0 ± 0.05	43 ± 2.1	31 ± 1.6	19 ± 1.9		2.7 ± 0.08	2.7 ± 0.07	3.2 ± 0.08	2.2 ± 0.06	6.2 ± 0.05	12 ± 0.1	34 ± 1.4	34 ± 2.2	99 ± 4.6	99 ± 3.3
				Saquinavir	3.2 ± 0.08	3.4 ± 0.08	2.8 ± 0.05	3.6 ± 0.06	2.7 ± 0.07	3.4 ± 0.07	15 ± 0.3	10 ± 0.8	8.0 ± 0.03	45 ± 3.8	30 ± 1.4	22 ± 1.8		2.2 ± 0.06	2.7 ± 0.07	2.5 ± 0.04	2.5 ± 0.06	8.3 ± 0.09	17 ± 0.6	44 ± 2.1	53 ± 1.6	99 ± 5.4	114 ± 4.5
				Nelfinavir	2.5 ± 0.05	3.2 ± 0.08	3.8 ± 0.07	2.7 ± 0.07	2.5 ± 0.05	4.2 ± 0.03	15 ± 0.6	12 ± 0.9	7.0 ± 0.03	39 ± 2.6	22 ± 1.8	18 ± 0.7		2.9 ± 0.03	2.7 ± 0.04	2.8 ± 0.05	2.3 ± 0.03	6.2 ± 0.01	12 ± 0.6	39 ± 1.9	44 ± 2.3	100 ± 3.2	114 ± 3.2
				Indinavir	2.8 ± 0.04	2.4 ± 0.08	3.8 ± 0.05	3.1 ± 0.03	2.8 ± 0.03	2.2 ± 0.09	16 ± 0.9	12 ± 0.4	8.0 ± 0.01	46 ± 3.1	33 ± 2.9	19 ± 0.6		2.8 ± 0.07	3.1 ± 0.03	3.1 ± 0.08	2.3 ± 0.06	6.7 ± 0.01	10 ± 0.7	40 ± 1.9	44 ± 2.1	101 ± 4.3	114 ± 3.3
				E-64	4.2 ± 0.03	3.1 ± 0.03	2.7 ± 0.03	3.2 ± 0.08	2.1 ± 0.03	3.4 ± 0.07	22 ± 0.9	19 ± 0.9	16 ± 0.5	60 ± 3.5	51 ± 3.8	37 ± 2.7		2.8 ± 0.05	2.7 ± 0.03	2.8 ± 0.08	2.4 ± 0.08	3.2 ± 0.02	3.3 ± 0.03	34 ± 1.1	34 ± 1.5	98 ± 4.4	100 ± 2.8
				Lopinavir	4.2 ± 0.03	2.3 ± 0.03	3.3 ± 0.07	2.9 ± 0.04	2.7 ± 0.03	3.9 ± 0.05	34 ± 1.3	33 ± 1.3	34 ± 1.4	98 ± 3.7	100 ± 3.3	97 ± 2.6		3.4 ± 0.04	3.6 ± 0.06	3.1 ± 0.07	2.6 ± 0.04	3.2 ± 0.03	3.2 ± 0.05	34 ± 1.7	34 ± 1.9	99 ± 3.8	99 ± 4.3
				Ritonavir	3.2 ± 0.05	3.6 ± 0.09	2.8 ± 0.05	2.9 ± 0.05	3.4 ± 0.04	3.1 ± 0.03	16 ± 0.4	12 ± 0.1	7.0 ± 0.06	44 ± 4.1	33 ± 2.1	19 ± 1.6		4.5 ± 0.04	2.5 ± 0.04	3.2 ± 0.08	2.2 ± 0.04	3.2 ± 0.01	3.2 ± 0.02	34 ± 1.4	35 ± 1.6	100 ± 3.0	99 ± 3.2
				Oxidised glutathione (GSSG)	2.8 ± 0.05	3.5 ± 0.07	2.4 ± 0.08	2.7 ± 0.04	2.2 ± 0.05	3.4 ± 0.1	16 ± 0.1	14 ± 0.1	12 ± 0.5	39 ± 2.1	26 ± 2.1	16 ± 2.1		3.2 ± 0.09	2.3 ± 0.04	2.2 ± 0.03	2.9 ± 0.05	3.2 ± 0.03	3.2 ± 0.01	35 ± 1.6	34 ± 1.3	99 ± 3.2	102 ± 3.8				X
				Reduced glutathione (GSH)	2.8 ± 0.2	2.6 ± 0.08	3.2 ± 0.08	3.1 ± 0.08	3.3 ± 0.07	2.7 ± 0.06	19 ± 0.9	17 ± 0.5	13 ± 0.6	50 ± 3.1	45 ± 2.7	35 ± 2.5		2.7 ± 0.05	2.9 ± 0.05	3.8 ± 0.07	2.7 ± 0.06	3.2 ± 0.03	3.2 ± 0.03	34 ± 1.5	34 ± 1.5	102 ± 3.7	100 ± 3.9				X
				Vitamins and co-factors
				Control	3.7 ± 0.07			2.8 ± 0.08			33 ± 1.4			100				3.2 ± 0.04		3.1 ± 0.1		3.1 ± 0.06		36 ± 1.4		100
				α-tocopherol (Vitamin E)	2.9 ± 0.03	3.1 ± 0.07	2.5 ± 0.05	3.3 ± 0.03	3.3 ± 0.03	3.8 ± 0.09	33 ± 1.4	33 ± 1.5	33 ± 2.1	96 ± 3.7	83 ± 2.1	82 ± 3.2		3.6 ± 0.06	3.2 ± 0.08	3.3 ± 0.04	2.5 ± 0.04	2.9 ± 0.04	3.0 ± 0.03	35 ± 1.3	35 ± 1.4	99 ± 4.3	99 ± 4.7				X
				4-aminobenzoic acid	3.2 ± 0.08	3.2 ± 0.08	2.9 ± 0.03	2.6 ± 0.04	3.3 ± 0.08	3.8 ± 0.07	33 ± 1.7	33 ± 1.7	33 ± 1.6	100 ± 3.5	99 ± 3.2	99 ± 4.3		3.1 ± 0.03	3.1 ± 0.07	2.2 ± 0.09	2.5 ± 0.05	3.0 ± 0.05	3.0 ± 0.05	35 ± 1.7	35 ± 1.8	99 ± 3.6	99 ± 4.6
				6-biopterin	3.3 ± 0.03	2.3 ± 0.1	2.2 ± 0.04	3.1 ± 0.03	2.2 ± 0.06	3.3 ± 0.03	32 ± 2.6	33 ± 1.3	33 ± 2.6	98 ± 4.2	99 ± 4.6	100 ± 5.3		3.3 ± 0.05	3.1 ± 0.07	3.6 ± 0.07	2.9 ± 0.04	3.0 ± 0.08	3.0 ± 0.08	35 ± 1.3	35 ± 1.4	101 ± 4.6	98 ± 3.2				X
				Acetyl coenzyme A	4.2 ± 0.03	2.2 ± 0.06	3.2 ± 0.08	2.6 ± 0.08	2.7 ± 0.08	2.2 ± 0.03	33 ± 2.3	32 ± 1.1	33 ± 1.1	100 ± 3.6	100 ± 4.2	99 ± 4.2		3.1 ± 0.03	2.3 ± 0.03	2.5 ± 0.09	2.8 ± 0.02	3.0 ± 0.03	3.0 ± 0.09	36 ± 1.5	35 ± 1.0	100 ± 3.2	100 ± 3.6				X
				Ascorbic acid (Vitamin C)	2.2 ± 0.03	4.5 ± 0.04	2.2 ± 0.03	2.4 ± 0.07	3.8 ± 0.05	2.2 ± 0.04	33 ± 1.7	33 ± 1.8	33 ± 2.1	101 ± 3.6	99 ± 3.2	98 ± 3.3		2.9 ± 0.04	3.1 ± 0.07	2.8 ± 0.03	3.3 ± 0.03	3.0 ± 0.03	3.0 ± 0.02	35 ± 1.7	35 ± 1.3	100 ± 4.3	101 ± 3.6
				Folate (Vitamin B9)	3.1 ± 0.07	3.7 ± 0.08	2.6 ± 0.05	3.4 ± 0.08	3.1 ± 0.07	2.9 ± 0.05	33 ± 2.2	33 ± 1.3	33 ± 2.0	99 ± 4.4	98 ± 5.6	98 ± 4.6		3.2 ± 0.08	2.7 ± 0.08	2.3 ± 0.1	2.6 ± 0.04	3.0 ± 0.06	3.0 ± 0.04	35 ± 1.1	36 ± 1.1	98 ± 4.2	100 ± 3.8				X
				Pyridoxine (Vitamin B6)	2.9 ± 0.02	2.8 ± 0.03	2.4 ± 0.08	2.2 ± 0.09	3.3 ± 0.08	2.8 ± 0.05	33 ± 2.1	33 ± 1.3	33 ± 1.3	90 ± 3.5	82 ± 3.6	75 ± 3.2		2.6 ± 0.08	3.3 ± 0.08	3.3 ± 0.03	3.2 ± 0.08	3.2 ± 0.01	3.0 ± 0.05	35 ± 1.6	35 ± 1.3	100 ± 3.6	99 ± 3.5				X
				Riboflavin (Vitamin B2)	3.6 ± 0.06	2.3 ± 0.03	3.6 ± 0.06	3.2 ± 0.08	2.6 ± 0.05	2.2 ± 0.09	33 ± 1.8	32 ± 1.9	33 ± 1.6	99 ± 3.3	100 ± 2.4	100 ± 3.6		2.5 ± 0.1	2.5 ± 0.04	3.5 ± 0.01	2.5 ± 0.04	3.0 ± 0.05	3.0 ± 0.06	35 ± 1.3	35 ± 1.3	101 ± 3.8	98 ± 3.7				X
				Thiamine (Vitamin B1)	2.7 ± 0.05	4.2 ± 0.03	2.2 ± 0.06	2.7 ± 0.07	2.8 ± 0.05	2.8 ± 0.03	32 ± 1.3	33 ± 2.2	33 ± 1.8	100 ± 4.2	99 ± 4.9	98 ± 3.7		2.9 ± 0.04	3.9 ± 0.05	3.7 ± 0.08	2.7 ± 0.06	3.0 ± 0.05	3.0 ± 0.03	35 ± 1.9	35 ± 1.1	102 ± 3.6	99 ± 2.7				X
				Carbohydrates
				Control	3.2 ± 0.05			3.4 ± 0.04			35 ± 1.6			100				2.3 ± 0.05		2.6 ± 0.01		3.7 ± 0.08		34 ± 1.4		100
				Glucose	2.7 ± 0.06	3.4 ± 0.07	3.6 ± 0.07	2.6 ± 0.08	3.4 ± 0.04	2.8 ± 0.03	34 ± 1.5	35 ± 1.6	35 ± 1.9	99 ± 4.6	101 ± 4.6	100 ± 2.2		3.3 ± 0.05	3.6 ± 0.07	3.3 ± 0.05	2.5 ± 0.04	2.2 ± 0.06	2.7 ± 0.09	33 ± 1.5	33 ± 1.5	99 ± 2.5	98 ± 3.2
				Mannose	2.5 ± 0.05	2.3 ± 0.08	2.7 ± 0.06	3.3 ± 0.05	3.9 ± 0.05	2.8 ± 0.03	34 ± 2.5	34 ± 2.1	34 ± 1.1	100 ± 3.3	99 ± 4.2	99 ± 4.1		3.3 ± 0.08	2.7 ± 0.05	2.7 ± 0.09	3.5 ± 0.02	2.5 ± 0.09	2.9 ± 0.04	34 ± 1.6	33 ± 1.1	100 ± 1.3	97 ± 3.2
				Sucrose	3.2 ± 0.01	3.2 ± 0.1	3.7 ± 0.08	2.7 ± 0.06	2.5 ± 0.06	4.5 ± 0.04	34 ± 1.3	34 ± 1.6	34 ± 2.5	101 ± 4.7	99 ± 2.7	99 ± 5.2		3.9 ± 0.05	2.7 ± 0.05	2.7 ± 0.06	2.2 ± 0.03	2.2 ± 0.03	2.9 ± 0.08	33 ± 1.8	34 ± 1.9	98 ± 2.3	98 ± 2.4
				Carboxylates
				Control	3.2 ± 0.05			3.1 ± 0.02			34 ± 2.1			100				3.1 ± 0.1		3.0 ± 0.02		3.8 ± 0.01		33 ± 1.5		100
				α-ketoglutarate	3.4 ± 0.07	3.1 ± 0.07	2.7 ± 0.05	3.9 ± 0.03	2.3 ± 0.06	2.1 ± 0.08	33 ± 1.4	33 ± 2.7	33 ± 1.5	99 ± 6.1	99 ± 4.7	100 ± 3.2		3.4 ± 0.08	2.8 ± 0.04	2.6 ± 0.05	3.1 ± 0.03	3.7 ± 0.04	3.7 ± 0.03	32 ± 1.3	32 ± 1.4	98 ± 2.1	100 ± 2.6
				Acetate	3.1 ± 0.07	3.4 ± 0.07	2.7 ± 0.04	2.7 ± 0.03	3.1 ± 0.08	2.7 ± 0.03	33 ± 2.1	33 ± 1.4	33 ± 1.1	99 ± 3.2	98 ± 2.2	98 ± 4.2		2.9 ± 0.02	2.7 ± 0.04	2.9 ± 0.04	3.2 ± 0.08	3.7 ± 0.01	3.7 ± 0.07	32 ± 1.0	32 ± 1.4	98 ± 3.5	101 ± 3.7				X
				Citrate	3.1 ± 0.03	4.3 ± 0.09	4.2 ± 0.03	3.9 ± 0.05	2.9 ± 0.05	4.2 ± 0.03	33 ± 2.6	33 ± 1.6	33 ± 2.6	98 ± 3.2	100 ± 3.6	100 ± 3.6		2.9 ± 0.01	3.8 ± 0.07	2.2 ± 0.03	2.3 ± 0.03	3.7 ± 0.09	3.6 ± 0.02	32 ± 1.6	32 ± 1.2	100 ± 3.6	99 ± 3.2				X
				Formate	2.8 ± 0.03	3.2 ± 0.08	2.5 ± 0.04	3.5 ± 0.07	3.3 ± 0.07	2.4 ± 0.06	34 ± 1.6	34 ± 1.8	33 ± 2.2	98 ± 2.5	99 ± 3.5	100 ± 1.3		2.5 ± 0.09	3.2 ± 0.08	3.1 ± 0.08	2.3 ± 0.06	3.8 ± 0.01	3.8 ± 0.03	33 ± 1.2	33 ± 1.3	101 ± 3.8	98 ± 3.4				X
				Fumarate	3.5 ± 0.07	2.4 ± 0.08	2.6 ± 0.04	3.1 ± 0.03	2.8 ± 0.03	2.7 ± 0.05	33 ± 2.1	33 ± 1.6	33 ± 1.5	100 ± 2.6	98 ± 5.7	98 ± 3.6		2.8 ± 0.03	2.7 ± 0.05	3.3 ± 0.05	3.1 ± 0.07	3.7 ± 0.03	3.7 ± 0.01	32 ± 1.5	32 ± 1.2	99 ± 3.2	99 ± 1.4				X
				Lactate	3.4 ± 0.04	2.6 ± 0.08	2.9 ± 0.05	2.8 ± 0.05	2.7 ± 0.07	3.1 ± 0.07	33 ± 1.7	33 ± 1.4	33 ± 1.5	100 ± 4.8	101 ± 3.5	100 ± 3.6		3.7 ± 0.08	2.8 ± 0.04	3.0 ± 0.06	3.4 ± 0.08	3.7 ± 0.08	3.6 ± 0.05	32 ± 1.1	39 ± 1.1	98 ± 4.3	100 ± 2.6				X
				Malate	2.9 ± 0.04	2.7 ± 0.05	2.7 ± 0.06	2.5 ± 0.06	2.9 ± 0.04	3.1 ± 0.07	33 ± 2.6	33 ± 1.7	32 ± 2.0	100 ± 3.7	100 ± 4.6	99 ± 5.3		3.6 ± 0.09	3.3 ± 0.08	3.2 ± 0.06	3.2 ± 0.08	3.7 ± 0.02	3.7 ± 0.05	32 ± 1.1	32 ± 1.4	99 ± 2.2	100 ± 2.5				X
				Oxaloaceate	2.5 ± 0.04	3.2 ± 0.1	3.4 ± 0.08	3.2 ± 0.05	2.4 ± 0.07	3.9 ± 0.07	33 ± 1.3	33 ± 1.3	33 ± 1.8	99 ± 3.2	100 ± 5.3	100 ± 3.8		2.9 ± 0.04	2.7 ± 0.07	2.7 ± 0.06	3.7 ± 0.08	3.7 ± 0.01	3.8 ± 0.03	32 ± 1.0	32 ± 1.6	100 ± 3.2	101 ± 3.6				X
				Pyruvate	2.2 ± 0.09	4.2 ± 0.03	3.6 ± 0.09	3.2 ± 0.08	2.7 ± 0.1	2.9 ± 0.04	33 ± 1.8	34 ± 1.7	33 ± 1.4	98 ± 5.7	99 ± 4.4	100 ± 3.6		2.7 ± 0.06	2.3 ± 0.03	2.5 ± 0.09	3.3 ± 0.05	3.6 ± 0.09	3.7 ± 0.01	33 ± 1.6	32 ± 1.4	101 ± 3.2	99 ± 3.6				X
				Succinate	2.4 ± 0.06	2.8 ± 0.03	2.2 ± 0.06	3.6 ± 0.06	3.9 ± 0.1	4.2 ± 0.03	33 ± 2.7	33 ± 1.3	33 ± 1.7	99 ± 4.2	98 ± 4.2	101 ± 3.1		3.1 ± 0.03	2.2 ± 0.05	2.6 ± 0.04	3.3 ± 0.08	3.8 ± 0.1	3.6 ± 0.03	32 ± 1.8	32 ± 1.9	100 ± 3.7	98 ± 3.8				X
				Lipids
				Control	3.1 ± 0.09			3.1 ± 0.04			36 ± 1.7			100				3.4 ± 0.03		3.1 ± 0.05		3.2 ± 0.06		36 ± 1.5		100
				Phophatidylcholine	3.3 ± 0.03	2.7 ± 0.08	2.1 ± 0.1	3.1 ± 0.07	3.5 ± 0.07	4.2 ± 0.03	35 ± 1.4	36 ± 2.1	35 ± 1.3	98 ± 4.7	99 ± 3.6	100 ± 5.3		3.1 ± 0.03	3.1 ± 0.08	2.7 ± 0.07	2.6 ± 0.07	3.1 ± 0.04	3.2 ± 0.04	36 ± 1.6	36 ± 1.1	98 ± 3.7	100 ± 2.7
				Phophatidylethanolamine	2.2 ± 0.03	2.6 ± 0.08	3.6 ± 0.09	3.3 ± 0.05	3.1 ± 0.06	2.2 ± 0.03	35 ± 1.7	35 ± 1.9	36 ± 1.4	100 ± 3.5	98 ± 4.6	101 ± 3.5		3.1 ± 0.08	2.9 ± 0.02	2.5 ± 0.04	3.3 ± 0.03	3.1 ± 0.01	3.1 ± 0.02	35 ± 1.4	35 ± 1.5	99 ± 4.1	99 ± 2.9
				Phophatidylserine	3.1 ± 0.07	2.7 ± 0.05	2.9 ± 0.09	2.5 ± 0.04	2.8 ± 0.05	2.2 ± 0.1	35 ± 2.2	35 ± 1.7	35 ± 1.1	99 ± 5.7	100 ± 3.7	98 ± 5.7		3.4 ± 0.08	2.2 ± 0.06	2.2 ± 0.09	2.1 ± 0.01	3.2 ± 0.05	3.1 ± 0.04	35 ± 1.2	35 ± 1.1	100 ± 2.8	101 ± 2.6
				Organic cations
				Control	3.3 ± 0.08			3.4 ± 0.05			33 ± 1.7			100				3.1 ± 0.05		3.1 ± 0.07		3.5 ± 0.04		35 ± 1.2		100
				Choline	2.5 ± 0.04	2.8 ± 0.03	2.9 ± 0.04	3.6 ± 0.07	3.7 ± 0.08	4.5 ± 0.04	33 ± 2.1	33 ± 1.5	33 ± 1.3	99 ± 3.6	100 ± 3.9	98 ± 2.5		3.1 ± 0.08	2.8 ± 0.03	3.7 ± 0.02	2.7 ± 0.06	3.4 ± 0.06	3.4 ± 0.03	34 ± 1.1	34 ± 1.4	102 ± 4.3	100 ± 3.2				X
				Guanidine	3.4 ± 0.08	2.7 ± 0.05	3.2 ± 0.08	2.3 ± 0.06	2.6 ± 0.04	2.8 ± 0.03	32 ± 1.9	33 ± 1.8	33 ± 1.8	98 ± 4.7	98 ± 3.7	100 ± 1.1		2.1 ± 0.01	2.6 ± 0.08	3.2 ± 0.09	2.4 ± 0.08	3.5 ± 0.01	3.4 ± 0.04	35 ± 1.4	34 ± 1.0	100 ± 2.9	101 ± 2.8				X
				Polyamines
				Control	3.8 ± 0.08			3.7 ± 0.1			35 ± 1.1			100				3.4 ± 0.1		2.9 ± 0.08		3.3 ± 0.08		33 ± 1.2		100
				Spermidine	3.2 ± 0.08	2.4 ± 0.08	2.7 ± 0.08	2.2 ± 0.06	4.2 ± 0.03	2.4 ± 0.06	34 ± 1.5	35 ± 1.9	34 ± 2.1	99 ± 4.7	100 ± 4.6	99 ± 3.3		2.7 ± 0.07	2.2 ± 0.06	2.9 ± 0.03	2.2 ± 0.01	3.2 ± 0.03	3.2 ± 0.06	32 ± 1.8	32 ± 1.3	101 ± 3.7	100 ± 3.2
				Spermine	4.2 ± 0.03	3.1 ± 0.03	2.7 ± 0.1	3.1 ± 0.03	2.3 ± 0.03	2.2 ± 0.03	35 ± 2.2	34 ± 1.8	35 ± 1.0	100 ± 4.7	99 ± 3.9	99 ± 2.2		2.5 ± 0.04	2.9 ± 0.04	3.6 ± 0.09	2.8 ± 0.02	3.2 ± 0.01	3.2 ± 0.03	32 ± 1.4	32 ± 1.5	101 ± 3.8	98 ± 3.9
				Metal ions
				Control	3.5 ± 0.06			3.2 ± 0.02			34 ± 1.9			100				3.3 ± 0.04		2.7 ± 0.09		3.9 ± 0.07		35 ± 1.0		100
				Fe2+	2.7 ± 0.07	2.6 ± 0.04	2.4 ± 0.07	3.8 ± 0.07	2.8 ± 0.03	2.1 ± 0.08	33 ± 1.6	33 ± 2.1	33 ± 1.3	99 ± 3.8	99 ± 3.8	99 ± 4.3		2.6 ± 0.08	2.4 ± 0.08	3.4 ± 0.08	2.9 ± 0.02	3.8 ± 0.02	3.8 ± 0.04	34 ± 1.1	34 ± 1.2	100 ± 3.9	102 ± 3.9				X
				Fe3+	3.4 ± 0.04	2.9 ± 0.08	2.4 ± 0.07	2.9 ± 0.04	2.7 ± 0.05	2.2 ± 0.04	34 ± 2.1	34 ± 2.6	33 ± 1.5	98 ± 5.7	100 ± 3.5	100 ± 3.5		2.2 ± 0.06	3.2 ± 0.06	2.5 ± 0.05	2.3 ± 0.03	3.8 ± 0.05	3.7 ± 0.05	34 ± 1.4	35 ± 1.0	99 ± 4.2	101 ± 3.0				X
				Zn2+	2.8 ± 0.02	2.2 ± 0.03	2.8 ± 0.07	2.2 ± 0.03	2.9 ± 0.04	3.2 ± 0.08	34 ± 1.7	33 ± 2.1	34 ± 1.3	100 ± 2.5	100 ± 2.7	98 ± 3.8		3.3 ± 0.08	3.2 ± 0.1	2.7 ± 0.08	2.7 ± 0.05	3.8 ± 0.04	3.7 ± 0.01	34 ± 1.8	34 ± 1.2	98 ± 2.8	100 ± 3.9				X
				Cu+	3.6 ± 0.07	3.8 ± 0.04	2.7 ± 0.06	2.5 ± 0.05	2.7 ± 0.06	2.2 ± 0.03	33 ± 1.3	33 ± 1.7	34 ± 1.5	99 ± 2.6	100 ± 3.8	99 ± 3.1		2.8 ± 0.02	3.6 ± 0.06	3.7 ± 0.08	2.3 ± 0.03	3.9 ± 0.09	3.8 ± 0.05	35 ± 1.1	34 ± 1.4	99 ± 3.8	99 ± 2.3				X
				Cu2+	3.1 ± 0.08	3.8 ± 0.05	3.7 ± 0.08	2.2 ± 0.07	2.5 ± 0.04	2.2 ± 0.09	33 ± 1.6	34 ± 2.1	34 ± 2.1	100 ± 3.6	99 ± 4.5	98 ± 3.2		3.6 ± 0.09	2.9 ± 0.03	2.4 ± 0.07	3.3 ± 0.03	3.7 ± 0.03	3.9 ± 0.05	34 ± 1.6	34 ± 1.6	99 ± 4.2	100 ± 3.9				X
				Mn2+	3.4 ± 0.08	2.6 ± 0.05	2.7 ± 0.06	3.2 ± 0.08	3.3 ± 0.03	3.9 ± 0.07	33 ± 1.4	34 ± 2.6	33 ± 2.0	101 ± 3.4	98 ± 3.6	100 ± 4.3		3.2 ± 0.09	3.4 ± 0.04	3.7 ± 0.08	2.2 ± 0.03	3.8 ± 0.01	3.8 ± 0.01	34 ± 1.4	34 ± 1.1	98 ± 3.9	99 ± 3.9				X
				Ni2+	4.5 ± 0.04	2.7 ± 0.06	2.2 ± 0.09	3.7 ± 0.08	2.8 ± 0.03	2.2 ± 0.03	34 ± 1.0	33 ± 1.3	33 ± 1.9	99 ± 3.7	99 ± 6.3	101 ± 3.8		2.8 ± 0.03	3.1 ± 0.03	2.9 ± 0.04	2.3 ± 0.03	3.7 ± 0.04	3.8 ± 0.05	34 ± 1.6	34 ± 1.1	97 ± 4.3	99 ± 4.9				X
				SO42-	3.2 ± 0.1	2.5 ± 0.04	2.8 ± 0.03	2.9 ± 0.05	2.7 ± 0.05	3.6 ± 0.06	33 ± 2.4	33 ± 1.8	34 ± 1.8	100 ± 4.3	98 ± 3.9	98 ± 4.3		3.3 ± 0.05	2.8 ± 0.03	3.3 ± 0.07	2.8 ± 0.05	3.8 ± 0.01	3.8 ± 0.08	34 ± 1.0	34 ± 1.6	100 ± 3.6	101 ± 3.6
				Other
				Control	3.5 ± 0.06			3.3 ± 0.02			33 ± 1.9			100				3.3 ± 0.03		2.9 ± 0.05		3.7 ± 0.07		36 ± 1.6		100
				Biliverdin	2.7 ± 0.08	2.6 ± 0.08	3.3 ± 0.08	2.5 ± 0.04	2.6 ± 0.08	2.8 ± 0.04	33 ± 1.8	33 ± 2.0	33 ± 2.5	99 ± 5.3	99 ± 6.6	101 ± 4.3		3.4 ± 0.05	2.9 ± 0.04	2.8 ± 0.04	2.8 ± 0.02	3.6 ± 0.05	3.6 ± 0.09	35 ± 1.5	36 ± 1.6	99 ± 6.3	100 ± 3.9				X
				Bilirubin	3.1 ± 0.03	3.3 ± 0.08	3.2 ± 0.1	2.6 ± 0.08	3.1 ± 0.08	2.7 ± 0.04	32 ± 1.4	32 ± 2.1	33 ± 1.4	98 ± 3.7	100 ± 4.8	101 ± 4.2		2.2 ± 0.03	2.4 ± 0.07	2.7 ± 0.06	2.7 ± 0.06	3.6 ± 0.01	3.6 ± 0.03	35 ± 1.6	35 ± 1.1	98 ± 4.3	98 ± 3.3				X
				ATP	3.2 ± 0.1	2.9 ± 0.02	2.9 ± 0.04	3.9 ± 0.05	3.1 ± 0.06	3.8 ± 0.07	33 ± 2.1	33 ± 1.4	33 ± 1.8	99 ± 3.5	101 ± 3.2	99 ± 3.8		2.5 ± 0.04	2.2 ± 0.03	3.1 ± 0.08	2.7 ± 0.08	3.7 ± 0.09	3.6 ± 0.01	35 ± 1.7	35 ± 1.3	99 ± 3.8	102 ± 3.9				X
				ADP	2.1 ± 0.1	2.7 ± 0.05	2.8 ± 0.02	2.5 ± 0.07	3.4 ± 0.04	2.8 ± 0.05	33 ± 1.9	33 ± 1.6	33 ± 1.9	100 ± 3.7	101 ± 3.8	98 ± 4.6		2.9 ± 0.04	2.3 ± 0.03	3.2 ± 0.05	3.1 ± 0.03	3.6 ± 0.05	3.6 ± 0.06	35 ± 1.1	35 ± 1.5	98 ± 3.8	99 ± 3.8				X
				NADH	2.8 ± 0.02	3.4 ± 0.05	2.9 ± 0.04	3.3 ± 0.05	3.3 ± 0.03	3.8 ± 0.07	33 ± 1.5	32 ± 1.2	33 ± 2.0	98 ± 3.2	99 ± 4.1	100 ± 3.7		2.3 ± 0.05	2.7 ± 0.05	2.8 ± 0.05	3.2 ± 0.06	3.6 ± 0.03	3.6 ± 0.06	35 ± 1.7	35 ± 1.9	100 ± 3.2	98 ± 3.1				X
				NAD+	2.7 ± 0.03	2.6 ± 0.08	3.3 ± 0.03	2.9 ± 0.04	2.7 ± 0.06	2.8 ± 0.05	32 ± 1.4	33 ± 0.9	33 ± 2.1	99 ± 3.7	98 ± 2.8	100 ± 4.5		2.5 ± 0.05	3.1 ± 0.07	2.2 ± 0.06	3.1 ± 0.03	3.6 ± 0.01	3.6 ± 0.02	35 ± 1.4	35 ± 1.4	101 ± 3.8	98 ± 3.8				X
				Tetraethylammonium	2.2 ± 0.03	3.3 ± 0.08	2.8 ± 0.03	3.2 ± 0.08	3.7 ± 0.02	2.7 ± 0.06	33 ± 1.8	33 ± 2.5	33 ± 1.7	98 ± 4.1	101 ± 3.6	99 ± 3.8		2.5 ± 0.04	3.0 ± 0.04	3.2 ± 0.1	2.8 ± 0.02	3.6 ± 0.05	3.7 ± 0.05	35 ± 1.2	35 ± 1.3	98 ± 3.7	101 ± 5.8
aPeptide names have been abbreviated to 'first residue last residue-total number of residues'.
For example VDPVNF is denoted as VF-6.
bDue to the solubility of some solutes, the highest intracellular concentration tested was 30 mM.

## Sheet: Supp Data 1b
	Supplementary Data 1b: Cis-inhibition and trans-stimulation of total [3H]CQ transport via PfCRT in the presence of various solutes
	The data presented here is normalised to the oocyte type control.
					Cis-inhibition data													Trans-stimulation data											Assignment as substrate or not a substrate based on accumulation ratios from peptidomic data
					Uptake of [3H]CQ (% non-expressing oocyte control)			Uptake of [3H]CQ (% PfCRT3D7 control)			Uptake of [3H]CQ (% PfCRTEcu1110 control)			Uptake of [3H]CQ (% PfCRTDd2 control)				Uptake of [3H]CQ (% non-expressing oocyte control)		Uptake of [3H]CQ (% PfNT1 control)		Uptake of [3H]CQ (% PfCRT3D7 control)		Uptake of [3H]CQ (% PfCRTEcu1110 control)		Uptake of [3H]CQ (% PfCRTDd2 control)			Peptides tested before peptidomic data was obtained	Peptides tested after peptidomic data was obtained	Compounds that have been tested as potential co-substrates but are not required for influx of VF-6 via PfCRT into the oocyte
					non-expressing oocytes			PfCRT3D7			PfCRTEcu1110			PfCRTDd2				non-expressing oocytes		PfNT1		PfCRT3D7		PfCRTEcu1110		PfCRTDd2
	Key				[test solute] = 0.5 mM	[test solute] = 1 mM	[test solute] = 2 mM	[test solute] = 0.5 mM	[test solute] = 1 mM	[test solute] = 2 mM	[test solute] = 0.5 mM	[test solute] = 1 mM	[test solute] = 2 mM	[test solute] = 0.5 mM	[test solute] = 1 mM	[test solute] = 2 mM		[test solute]i = 5 mM	[test solute]i = 45 mMb	[test solute]i = 5 mM	[test solute]i = 45 mMb	[test solute]i = 5 mM	[test solute]i = 45 mMb	[test solute]i = 5 mM	[test solute]i = 45 mMb	[test solute]i = 5 mM	[test solute]i = 45 mMb
		n.s.		Amino acids
		*		Control	100			100			100			100				100		100		100		100		100
		**		L-alanine	99 ± 5.3	100 ± 3.5	99 ± 1.4	99 ± 3.2	100 ± 3.6	99 ± 4.6	96 ± 2.5	97 ± 2.5	98 ± 4.1	97 ± 4.6	96 ± 3.3	98 ± 3.1		99 ± 3.2	99 ± 2.2	99 ± 3.1	99 ± 3.6	99 ± 3.6	99 ± 3.2	99 ± 3.2	101 ± 2.1	97 ± 3.3	98 ± 1.9				X
		***		L-arginine	99 ± 3.7	99 ± 2.6	98 ± 5.2	100 ± 4.2	99 ± 5.7	100 ± 5.3	100 ± 4.3	97 ± 6.2	101 ± 3.6	101 ± 4.8	101 ± 5.8	98 ± 3.5		97 ± 4.1	98 ± 3.9	98 ± 3.8	98 ± 3.2	97 ± 2.2	98 ± 4.4	100 ± 3.7	99 ± 2.5	100 ± 3.5	97 ± 4.2				X
				L-asparagine	100 ± 5.6	98 ± 5.3	100 ± 4.6	98 ± 2.4	98 ± 3.5	101 ± 4.7	96 ± 6.6	88 ± 6.1	102 ± 6.2	100 ± 5.3	101 ± 8.1	100 ± 8.5		100 ± 3.7	99 ± 3.0	100 ± 2.5	99 ± 3.6	100 ± 4.2	100 ± 3.7	98 ± 4.1	98 ± 3.2	101 ± 3.1	98 ± 2.4				X
				L-aspartatic acid	101 ± 4.8	97 ± 6.3	100 ± 4.6	99 ± 3.3	99 ± 6.2	100 ± 3.5	94 ± 4.5	90 ± 3.6	83 ± 4.3	93 ± 3.6	89 ± 5.2	75 ± 4.6		99 ± 3.2	100 ± 3.2	99 ± 3.6	100 ± 3.5	99 ± 2.4	99 ± 4.2	98 ± 3.5	97 ± 4.3	98 ± 2.3	97 ± 1.9				X
				L-cysteine	99 ± 5.3	100 ± 4.6	99 ± 3.5	99 ± 3.2	100 ± 3.6	99 ± 4.2	95 ± 4.2	89 ± 5.5	100 ± 7.1	97 ± 9.2	96 ± 3.5	97 ± 3.1		98 ± 2.2	100 ± 4.2	98 ± 3.7	99 ± 3.2	100 ± 2.4	96 ± 3.5	97 ± 4.2	100 ± 3.5	99 ± 3.2	101 ± 3.7				X
				L-glutamic acid	98 ± 4.7	98 ± 3.7	98 ± 5.2	100 ± 3.8	101 ± 5.2	98 ± 5.7	94 ± 3.5	96 ± 2.4	99 ± 4.6	98 ± 2.7	96 ± 2.5	96 ± 3.3		99 ± 2.1	99 ± 3.3	101 ± 2.2	99 ± 4.2	101 ± 2.6	99 ± 2.6	99 ± 3.6	100 ± 3.7	101 ± 2.2	96 ± 2.8				X
				L-glutamine	99 ± 3.2	100 ± 6.3	98 ± 3.5	101 ± 4.8	99 ± 3.6	99 ± 4.7	98 ± 6.9	97 ± 6.4	99 ± 6.3	100 ± 4.9	100 ± 5.2	97 ± 8.3		100 ± 3.2	98 ± 2.2	99 ± 4.2	98 ± 3.1	99 ± 3.2	100 ± 2.7	99 ± 2.7	99 ± 3.5	101 ± 2.2	100 ± 2.4				X
				L-glycine	100 ± 4.6	98 ± 7.4	100 ± 3.5	100 ± 4.8	98 ± 4.7	100 ± 3.6	95 ± 4.2	100 ± 3.2	98 ± 2.5	97 ± 3.3	96 ± 2.8	95 ± 3.6		99 ± 2.2	100 ± 3.2	98 ± 3.2	100 ± 3.2	98 ± 2.6	100 ± 3.8	100 ± 3.7	98 ± 2.6	99 ± 3.3	98 ± 2.8				X
				L-histidine	96 ± 4.3	99 ± 3.7	99 ± 4.7	99 ± 5.2	99 ± 3.6	101 ± 4.7	97 ± 5.6	96 ± 4.6	100 ± 8.2	98 ± 9.7	99 ± 4.2	100 ± 2.2		99 ± 3.6	100 ± 4.8	99 ± 3.3	99 ± 4.2	97 ± 3.6	99 ± 3.7	100 ± 3.6	99 ± 3.0	101 ± 2.2	97 ± 3.2				X
				L-isoleucine	94 ± 7.5	100 ± 4.5	101 ± 3.2	99 ± 4.7	98 ± 5.7	102 ± 4.7	96 ± 6.9	100 ± 6.9	101 ± 9.5	97 ± 4.9	100 ± 6.5	98 ± 6.2		97 ± 1.3	100 ± 2.7	98 ± 2.2	100 ± 2.5	100 ± 3.6	98 ± 4.3	99 ± 3.5	99 ± 3.2	96 ± 4.4	100 ± 2.2				X
				L-leucine	100 ± 3.7	99 ± 4.6	99 ± 5.7	98 ± 3.6	100 ± 4.7	99 ± 3.6	102 ± 4.2	98 ± 4.2	100 ± 3.2	100 ± 3.8	98 ± 3.1	100 ± 1.9		100 ± 3.2	100 ± 3.3	100 ± 3.8	98 ± 3.3	100 ± 2.4	97 ± 2.8	98 ± 3.2	100 ± 3.5	97 ± 0.7	98 ± 2.2				X
				L-lysine	101 ± 6.3	101 ± 3.6	100 ± 3.6	100 ± 4.8	101 ± 3.7	100 ± 4.7	95 ± 3.6	99 ± 4.6	98 ± 3.2	96 ± 3.1	100 ± 2.8	97 ± 3.2		101 ± 3.2	99 ± 3.2	100 ± 3.6	99 ± 3.7	99 ± 3.7	98 ± 2.4	97 ± 4.4	99 ± 4.2	99 ± 2.4	97 ± 3.2				X
				L-methionine	99 ± 3.6	99 ± 3.5	101 ± 4.6	100 ± 3.6	100 ± 3.3	102 ± 2.5	96 ± 2.5	97 ± 5.3	100 ± 2.5	98 ± 2.4	100 ± 2.1	97 ± 2.4		99 ± 3.8	98 ± 4.2	100 ± 2.5	99 ± 2.6	99 ± 3.6	99 ± 3.1	98 ± 2.1	100 ± 3.2	100 ± 3.2	99 ± 1.0				X
				L-phenylalanine	98 ± 6.3	100 ± 4.6	99 ± 3.2	99 ± 4.3	99 ± 5.2	100 ± 3.6	97 ± 2.1	96 ± 1.8	98 ± 2.4	96 ± 3.6	97 ± 3.3	98 ± 2.2		98 ± 2.6	99 ± 2.7	99 ± 2.2	100 ± 2.5	98 ± 3.3	98 ± 3.0	98 ± 3.4	101 ± 3.2	101 ± 2.4	100 ± 2.2				X
				L-proline	99 ± 3.3	100 ± 3.5	97 ± 5.3	99 ± 6.2	98 ± 3.5	98 ± 6.2	100 ± 7.7	96 ± 8.1	96 ± 4.3	97 ± 3.8	98 ± 4.8	99 ± 3.5		97 ± 1.1	100 ± 3.3	98 ± 3.3	99 ± 2.4	96 ± 4.2	100 ± 3.2	99 ± 2.5	97 ± 3.3	100 ± 2.2	101 ± 3.2				X
				L-serine	100 ± 4.3	99 ± 3.7	99 ± 5.2	98 ± 3.1	100 ± 3.6	98 ± 3.6	101 ± 2.2	101 ± 1.7	100 ± 2.2	101 ± 3.3	98 ± 2.6	96 ± 3.5		100 ± 3.1	101 ± 2.8	98 ± 2.6	98 ± 2.6	100 ± 3.6	99 ± 3.7	100 ± 2.5	98 ± 3.1	99 ± 3.2	100 ± 2.9				X
				L-threonine	95 ± 5.4	98 ± 3.6	100 ± 3.6	100 ± 4.7	100 ± 5.3	99 ± 5.3	96 ± 3.1	98 ± 2.4	96 ± 2.2	97 ± 2.5	96 ± 3.6	94 ± 3.2		101 ± 3.2	99 ± 2.4	99 ± 3.5	100 ± 2.6	99 ± 4.2	98 ± 2.8	101 ± 2.5	99 ± 2.0	98 ± 3.2	99 ± 3.2				X
				L-tyrosine	96 ± 4.2	99 ± 5.3	101 ± 3.9	99 ± 4.7	101 ± 3.8	99 ± 4.7	99 ± 1.4	101 ± 1.4	97 ± 1.5	96 ± 3.2	98 ± 2.3	99 ± 1.4		99 ± 3.3	98 ± 4.2	100 ± 3.7	99 ± 2.2	99 ± 2.2	100 ± 2.4	99 ± 2.6	100 ± 3.1	101 ± 3.3	96 ± 2.4				X
				L-tryptophan	97 ± 3.2	100 ± 3.6	100 ± 6.3	100 ± 3.2	99 ± 4.6	100 ± 3.6	98 ± 2.5	97 ± 2.7	101 ± 3.1	96 ± 2.1	97 ± 2.6	97 ± 2.5		98 ± 2.5	99 ± 2.1	101 ± 3.9	98 ± 3.2	100 ± 3.5	101 ± 2.5	99 ± 3.1	99 ± 3.5	100 ± 2.2	101 ± 2.4				X
				L-valine	100 ± 4.8	101 ± 6.2	99 ± 6.2	99 ± 3.6	99 ± 3.9	100 ± 5.5	100 ± 1.5	97 ± 1.7	96 ± 1.5	100 ± 2.6	100 ± 2.2	95 ± 1.4		99 ± 4.1	100 ± 2.6	99 ± 2.9	100 ± 3.2	98 ± 4.2	98 ± 3.7	98 ± 3.6	100 ± 2.5	99 ± 3.2	97 ± 1.1				X
				Peptides, including those of erythrocyte origina
				Control	100			100			100			100				100		100		100		100		100
		a and b Hb chains		DE	99 ± 5.6	99 ± 5.2	100 ± 3.7	100 ± 3.6	99 ± 4.4	100 ± 5.3	87 ± 6.4	75 ± 9.6	64 ± 4.4	81 ± 5.3	73 ± 5.2	60 ± 2.1		99 ± 3.2	100 ± 3.7	99 ± 2.7	99 ± 3.7	99 ± 2.1	98 ± 2.8	101 ± 2.4	99 ± 3.2	100 ± 1.5	99 ± 3.2				X
		a and b Hb chains		DL	98 ± 3.6	98 ± 3.5	99 ± 4.6	100 ± 4.5	98 ± 4.8	99 ± 4.8	82 ± 3.2	79 ± 1.5	72 ± 3.5	86 ± 3.2	74 ± 2.8	68 ± 2.4		98 ± 2.0	99 ± 1.0	101 ± 2.1	96 ± 2.2	98 ± 1.8	99 ± 2.0	100 ± 2.9	99 ± 1.3	99 ± 2.1	98 ± 1.0			substrate	X
		a and b Hb chains		DP	101 ± 7.5	100 ± 5.2	98 ± 3.7	100 ± 3.3	100 ± 4.6	98 ± 5.0	87 ± 5.9	72 ± 6.9	67 ± 5.8	79 ± 3.6	71 ± 2.9	64 ± 3.5		96 ± 4.2	97 ± 2.5	100 ± 2.4	100 ± 2.5	100 ± 2.9	101 ± 3.6	100 ± 1.1	98 ± 3.2	101 ± 2.8	99 ± 2.8				X
		a and b Hb chains		GE	100 ± 4.6	99 ± 3.5	101 ± 3.7	99 ± 4.2	102 ± 7.4	103 ± 6.8	89 ± 3.2	71 ± 4.2	66 ± 3.2	88 ± 2.5	72 ± 3.1	69 ± 3.2		99 ± 2.2	99 ± 1.1	97 ± 1.3	99 ± 2.8	101 ± 1.4	99 ± 1.0	98 ± 1.9	100 ± 2.6	100 ± 1.8	99 ± 1.8				X
				GQ	98 ± 5.2	99 ± 4.3	99 ± 2.7	99 ± 4.7	100 ± 5.3	100 ± 3.5	102 ± 7.4	99 ± 6.3	98 ± 9.7	97 ± 3.7	95 ± 6.2	93 ± 5.5		98 ± 3.1	98 ± 4.2	101 ± 2.4	98 ± 2.2	99 ± 1.3	100 ± 2.9	99 ± 2.5	97 ± 4.4	100 ± 2.7	96 ± 4.3
		a and b Hb chains		HL	99 ± 4.6	100 ± 3.7	98 ± 3.5	102 ± 3.6	99 ± 6.3	98 ± 4.3	76 ± 6.3	65 ± 2.2	54 ± 8.4	66 ± 2.7	52 ± 4.6	34 ± 4.5		100 ± 3.6	97 ± 3.7	99 ± 2.6	99 ± 3.5	96 ± 4.5	99 ± 2.6	100 ± 4.2	99 ± 2.1	98 ± 3.4	98 ± 3.2				X
		a and b Hb chains		LD	100 ± 6.3	101 ± 6.2	99 ± 5.2	99 ± 4.6	98 ± 4.7	99 ± 4.7	73 ± 3.6	60 ± 4.2	53 ± 4.4	83 ± 2.1	64 ± 3.2	47 ± 3.2		99 ± 1.4	100 ± 2.3	99 ± 1.4	98 ± 1.0	100 ± 1.4	98 ± 1.0	99 ± 2.1	98 ± 1.8	99 ± 1.5	100 ± 1.5		substrate		X
		a and b Hb chains		LH	101 ± 4.6	99 ± 3.6	100 ± 3.1	99 ± 5.4	99 ± 4.7	99 ± 2.4	105 ± 6.9	101 ± 8.3	99 ± 4.8	98 ± 4.2	101 ± 6.1	99 ± 6.4		99 ± 3.7	100 ± 3.6	96 ± 3.6	101 ± 2.6	101 ± 2.0	100 ± 3.1	98 ± 3.5	100 ± 2.4	97 ± 2.2	99 ± 3.2
		b Hb chain		PD	99 ± 6.3	100 ± 3.9	101 ± 3.9	98 ± 2.8	100 ± 3.7	100 ± 3.6	61 ± 7.2	47 ± 9.2	33 ± 3.7	52 ± 3.8	44 ± 3.6	29 ± 3.8		100 ± 3.6	99 ± 3.6	98 ± 3.6	100 ± 2.7	100 ± 2.2	100 ± 1.3	99 ± 3.5	101 ± 3.2	97 ± 3.6	100 ± 2.2			substrate	X
		b Hb chain		PE	98 ± 3.6	99 ± 3.5	99 ± 5.2	99 ± 3.6	100 ± 4.7	100 ± 4.3	68 ± 5.5	52 ± 3.6	45 ± 4.7	56 ± 3.1	43 ± 4.2	38 ± 5.3		99 ± 3.6	100 ± 4.2	100 ± 2.6	100 ± 2.4	99 ± 3.2	99 ± 0.8	100 ± 4.2	98 ± 4.1	99 ± 3.6	98 ± 2.5		substrate		X
		a and b Hb chains		PV	98 ± 6.3	98 ± 4.6	98 ± 4.7	100 ± 4.4	99 ± 3.6	100 ± 5.7	62 ± 4.5	53 ± 2.9	42 ± 4.1	53 ± 3.6	42 ± 4.7	33 ± 4.1		98 ± 4.2	98 ± 3.6	100 ± 3.6	99 ± 3.3	98 ± 2.8	99 ± 3.5	98 ± 3.3	99 ± 2.4	101 ± 2.6	97 ± 3.3				X
		a and b Hb chains		VD	100 ± 4.1	99 ± 2.6	99 ± 4.2	100 ± 3.9	99 ± 5.3	99 ± 4.6	59 ± 4.2	44 ± 5.2	38 ± 4.6	44 ± 3.1	37 ± 2.8	27 ± 2.4		97 ± 3.3	99 ± 3.6	98 ± 3.7	98 ± 3.2	97 ± 3.2	98 ± 2.4	99 ± 2.1	100 ± 2.4	100 ± 2.8	100 ± 2.2		substrate		X
		a and b Hb chains		VN	100 ± 6.1	100 ± 4.3	99 ± 5.2	100 ± 4.8	98 ± 3.6	99 ± 6.4	45 ± 2.5	37 ± 2.2	26 ± 3.2	39 ± 4.2	31 ± 2.8	25 ± 1.6		100 ± 2.7	100 ± 2.6	99 ± 2.5	96 ± 3.6	100 ± 2.4	100 ± 2.2	100 ± 3.2	99 ± 2.2	99 ± 3.2	98 ± 2.7				X
		a and b Hb chains		DLS	99 ± 4.7	101 ± 3.6	99 ± 3.5	99 ± 4.3	99 ± 4.7	98 ± 6.3	48 ± 3.2	38 ± 2.6	20 ± 0.5	58 ± 2.5	41 ± 3.1	22 ± 2.1		99 ± 4.2	101 ± 2.8	98 ± 2.0	99 ± 1.5	99 ± 2.2	100 ± 3.2	101 ± 2.4	100 ± 2.5	98 ± 2.0	99 ± 5.4		substrate
		a Hb chain		DPV	98 ± 9.3	100 ± 5.3	99 ± 4.7	99 ± 5.7	100 ± 4.6	100 ± 4.6	72 ± 1.4	63 ± 4.2	63 ± 4.8	73 ± 2.9	66 ± 1.4	57 ± 2.5		98 ± 3.6	99 ± 4.2	100 ± 2.7	100 ± 3.6	96 ± 2.7	101 ± 2.5	99 ± 3.2	100 ± 3.2	97 ± 1.1	97 ± 2.2
		b Hb chain		HLD	100 ± 4.6	99 ± 4.8	100 ± 5.6	99 ± 2.5	99 ± 4.6	98 ± 3.9	71 ± 1.0	64 ± 2.2	66 ± 2.9	74 ± 5.1	63 ± 2.7	53 ± 1.9		100 ± 2.8	98 ± 3.6	99 ± 3.8	101 ± 2.2	101 ± 3.2	100 ± 3.8	102 ± 3.2	100 ± 3.2	99 ± 1.4	98 ± 1.9			substrate
		a Hb chain		PHF	99 ± 4.7	99 ± 3.2	100 ± 2.6	98 ± 3.6	100 ± 5.2	101 ± 4.7	71 ± 4.7	63 ± 2.9	64 ± 3.5	73 ± 2.3	61 ± 3.9	59 ± 3.7		99 ± 3.1	98 ± 3.6	100 ± 2.2	99 ± 3.6	97 ± 2.1	99 ± 2.2	100 ± 2.6	99 ± 4.2	101 ± 3.3	96 ± 1.8			substrate
		b Hb chain		PEE	98 ± 6.4	98 ± 5.3	100 ± 4.8	100 ± 3.6	98 ± 4.7	101 ± 3.8	74 ± 3.1	64 ± 1.5	55 ± 4.2	72 ± 3.6	62 ± 3.1	53 ± 3.2		99 ± 1.2	100 ± 1.7	100 ± 1.8	99 ± 1.4	98 ± 1.4	100 ± 2.1	99 ± 2.4	99 ± 1.3	100 ± 1.4	99 ± 2.4		substrate
		b Hb chain		PEN	102 ± 3.6	99 ± 4.0	99 ± 3.9	100 ± 5.3	102 ± 4.6	100 ± 4.6	67 ± 3.4	53 ± 4.3	45 ± 4.3	68 ± 3.2	53 ± 2.3	40 ± 0.2		100 ± 3.5	99 ± 2.6	99 ± 4.2	98 ± 3.2	100 ± 2.4	98 ± 2.4	99 ± 3.2	98 ± 4.2	100 ± 4.4	101 ± 2.2
		a Hb chain		PVN	103 ± 5.3	100 ± 4.2	100 ± 4.6	99 ± 3.7	99 ± 3.6	101 ± 5.1	76 ± 2.4	69 ± 3.3	58 ± 4.1	76 ± 2.9	63 ± 2.9	50 ± 2.7		99 ± 3.2	100 ± 2.7	99 ± 2.4	100 ± 2.6	100 ± 3.8	97 ± 3.8	98 ± 4.6	100 ± 2.2	99 ± 4.7	99 ± 3.5
		b Hb chain		PVQ	100 ± 5.3	101 ± 3.8	98 ± 3.6	98 ± 4.7	98 ± 5.3	99 ± 5.3	76 ± 4.4	61 ± 2.4	73 ± 2.2	88 ± 3.2	76 ± 2.5	68 ± 1.7		99 ± 3.1	99 ± 3.7	101 ± 2.7	99 ± 3.2	100 ± 2.6	100 ± 2.8	99 ± 2.4	101 ± 3.2	98 ± 3.3	100 ± 2.2		substrate
		a Hb chain	ASLD	AD-4	99 ± 5.3	99 ± 5.2	99 ± 4.6	98 ± 4.4	99 ± 4.7	99 ± 6.1	49 ± 9.7	32 ± 8.5	26 ± 5.6	37 ± 0.9	28 ± 1.1	17 ± 1.4		100 ± 4.9	98 ± 2.6	99 ± 2.5	96 ± 2.2	99 ± 3.7	100 ± 2.6	100 ± 3.2	99 ± 3.2	98 ± 3.3	97 ± 3.9
		a Hb chain	DPVN	DN-4	98 ± 4.6	99 ± 4.7	99 ± 3.7	100 ± 2.6	100 ± 3.7	100 ± 4.8	73 ± 4.4	66 ± 3.8	52 ± 3.3	69 ± 2.4	52 ± 2.5	49 ± 2.6		99 ± 4.8	99 ± 1.0	100 ± 3.2	99 ± 3.2	121 ± 3.4	153 ± 5.0	105 ± 3.6	100 ± 2.2	103 ± 1.1	100 ± 3.8			substrate
			GGYR	GR-4	99 ± 5.2	101 ± 3.8	100 ± 3.6	102 ± 4.3	98 ± 4.8	102 ± 5.8	78 ± 6.9	65 ± 7.1	53 ± 4.7	78 ± 5.8	62 ± 7.9	48 ± 5.9		100 ± 2.7	97 ± 2.5	99 ± 3.2	100 ± 3.7	100 ± 2.6	99 ± 2.6	99 ± 3.2	100 ± 3.2	101 ± 3.3	103 ± 3.6
		a Hb chain	HVDD	HD-4	99 ± 5.3	100 ± 5.2	97 ± 5.5	100 ± 3.8	102 ± 3.7	99 ± 3.6	53 ± 8.3	44 ± 6.1	32 ± 4.7	49 ± 3.2	38 ± 2.7	25 ± 3.8		100 ± 3.6	98 ± 3.3	100 ± 2.7	99 ± 2.5	98 ± 4.1	96 ± 1.7	101 ± 3.3	99 ± 3.2	99 ± 4.3	100 ± 2.4
		b Hb chain	PVQA	PA-4	98 ± 3.0	100 ± 4.7	98 ± 3.9	99 ± 5.3	99 ± 4.8	99 ± 5.7	65 ± 2.9	59 ± 3.6	43 ± 2.5	59 ± 2.8	47 ± 2.2	38 ± 2.4		101 ± 3.3	100 ± 2.6	96 ± 3.5	98 ± 3.4	130 ± 4.2	149 ± 5.8	122 ± 3.0	133 ± 3.5	98 ± 2.2	115 ± 1.1			substrate
		a Hb chain	PHFD	PD-4	100 ± 4.3	100 ± 3.7	100 ± 4.6	98 ± 5.6	100 ± 5.5	99 ± 3.5	54 ± 3.1	38 ± 3.1	27 ± 0.8	61 ± 2.8	48 ± 2.8	22 ± 3.2		98 ± 2.0	99 ± 3.7	100 ± 3.5	98 ± 2.2	99 ± 3.6	100 ± 2.1	98 ± 1.4	100 ± 3.5	102 ± 2.4	99 ± 2.9		substrate
		b Hb chain	PEEK	PK-4	100 ± 5.8	99 ± 5.3	101 ± 3.6	102 ± 4.4	99 ± 4.7	98 ± 3.7	51 ± 3.2	47 ± 3.2	33 ± 2.6	62 ± 3.6	52 ± 3.6	41 ± 3.2		100 ± 1.8	99 ± 1.5	99 ± 2.1	100 ± 2.7	99 ± 2.1	100 ± 1.7	99 ± 1.4	97 ± 2.4	97 ± 2.1	97 ± 3.2		substrate
		b Hb chain	PENF	PEF-4	99 ± 5.8	98 ± 4.6	99 ± 4.4	100 ± 5.3	98 ± 3.5	100 ± 4.4	55 ± 4.2	45 ± 4.7	34 ± 3.4	57 ± 4.1	42 ± 3.1	22 ± 1.4		97 ± 3.5	100 ± 3.2	101 ± 2.2	99 ± 2.7	135 ± 6.8	151 ± 8.0	121 ± 3.2	132 ± 3.7	102 ± 2.2	99 ± 2.8		substrate
		a Hb chain	PVNF	PF-4	98 ± 4.8	99 ± 2.6	98 ± 3.6	99 ± 4.7	100 ± 5.6	101 ± 5.3	65 ± 4.3	59 ± 3.3	41 ± 2.4	67 ± 2.4	58 ± 2.1	44 ± 3.1		99 ± 2.7	99 ± 3.4	99 ± 4.2	100 ± 2.9	138 ± 4.2	163 ± 7.4	120 ± 1.1	135 ± 1.4	101 ± 2.1	115 ± 2.7			substrate	X
		a Hb chain	PNAL	PL-4	101 ± 3.7	100 ± 4.7	99 ± 3.6	99 ± 5.3	98 ± 5.7	101 ± 6.3	66 ± 2.9	57 ± 2.7	45 ± 2.4	73 ± 3.2	61 ± 3.4	45 ± 3.1		100 ± 3.8	99 ± 3.7	99 ± 3.2	100 ± 2.4	100 ± 2.2	101 ± 2.1	99 ± 3.3	100 ± 2.2	99 ± 3.4	97 ± 4.3		substrate
		b Hb chain	PPVQ	PQ-4	101 ± 5.3	99 ± 5.3	100 ± 3.7	99 ± 3.9	99 ± 6.3	99 ± 5.3	67 ± 2.1	56 ± 2.8	48 ± 4.8	72 ± 2.9	63 ± 4.8	41 ± 3.3		99 ± 3.4	100 ± 2.7	100 ± 2.5	99 ± 3.2	134 ± 2.5	165 ± 4.2	124 ± 2.9	138 ± 3.2	100 ± 3.2	115 ± 2.9			boarderline
		b Hb chain	VHLT	VT-4	99 ± 5.7	99 ± 2.5	99 ± 5.2	99 ± 5.1	98 ± 4.6	99 ± 3.6	61 ± 2.8	43 ± 2.2	31 ± 3.6	58 ± 4.9	44 ± 5.8	23 ± 2.7		99 ± 3.7	98 ± 2.2	98 ± 3.2	98 ± 2.9	99 ± 2.5	97 ± 3.6	101 ± 2.2	99 ± 2.9	99 ± 3.1	100 ± 2.4		not a substrate
		b Hb chain	DPENF	DEF-5	98 ± 6.3	100 ± 4.2	98 ± 3.5	100 ± 2.8	100 ± 5.5	98 ± 4.7	47 ± 2.9	31 ± 2.2	22 ± 3.8	34 ± 1.5	25 ± 2.2	17 ± 0.3		100 ± 3.7	97 ± 4.2	99 ± 2.9	99 ± 3.2	134 ± 6.6	169 ± 9.8	127 ± 2.5	142 ± 2.1	103 ± 1.9	116 ± 1.0			substrate
		a Hb chain	DPVNF	DF-5	97 ± 5.5	98 ± 5.3	100 ± 3.7	98 ± 6.2	98 ± 6.3	100 ± 4.6	46 ± 1.4	38 ± 1.4	26 ± 3.1	44 ± 2.5	31 ± 2.5	20 ± 2.2		101 ± 2.5	98 ± 2.2	101 ± 2.5	100 ± 2.2	132 ± 4.4	164 ± 8.1	125 ± 3.2	133 ± 3.2	104 ± 1.3	117 ± 3.1			substrate	X
		erythrocytic protein	DLPVG	DG-5	100 ± 5.3	97 ± 5.2	101 ± 3.7	99 ± 4.6	100 ± 4.6	100 ± 4.4	51 ± 2.9	39 ± 2.2	23 ± 2.7	36 ± 2.8	27 ± 2.4	17 ± 2.2		99 ± 3.8	100 ± 3.6	100 ± 3.2	100 ± 2.8	133 ± 2.7	150 ± 4.4	120 ± 2.2	120 ± 3.3	100 ± 2.4	117 ± 3.2			substrate
		b Hb chain	GLAHL	GL-5	98 ± 4.6	98 ± 5.3	100 ± 4.6	101 ± 4.7	99 ± 5.3	100 ± 3.6	72 ± 4.8	61 ± 5.2	34 ± 3.7	67 ± 3.6	56 ± 1.9	26 ± 4.6		98 ± 2.2	99 ± 3.8	99 ± 2.2	99 ± 3.1	99 ± 2.9	96 ± 3.2	98 ± 3.3	101 ± 2.7	100 ± 3.1	100 ± 3.4
		b Hb chain	GTFAT	GT-5	99 ± 6.3	100 ± 4.2	99 ± 3.6	101 ± 4.6	98 ± 5.8	100 ± 5.3	55 ± 2.4	47 ± 1.4	38 ± 2.1	68 ± 3.7	56 ± 1.9	26 ± 4.7		99 ± 3.5	98 ± 3.5	96 ± 3.9	98 ± 3.8	98 ± 2.7	98 ± 2.5	100 ± 2.5	100 ± 3.8	98 ± 4.4	98 ± 1.1		substrate
		a Hb chain	HVDDM	HM-5	101 ± 3.6	99 ± 5.1	98 ± 4.6	100 ± 5.8	100 ± 6.3	100 ± 4.6	50 ± 1.2	45 ± 8.4	38 ± 5.2	37 ± 1.3	25 ± 1.5	13 ± 1.8		100 ± 2.5	97 ± 2.8	99 ± 2.4	100 ± 2.5	138 ± 9.9	184 ± 3.9	129 ± 2.8	140 ± 5.5	102 ± 3.2	117 ± 4.6
		a Hb chain	HFDLS	HS-5	101 ± 4.6	98 ± 3.8	99 ± 4.7	99 ± 5.3	102 ± 4.3	99 ± 4.2	28 ± 3.1	15 ± 2.2	9.3 ± 2.1	25 ± 1.1	14 ± 1.3	6.9 ± 0.1		99 ± 3.2	95 ± 3.5	97 ± 3.2	98 ± 3.3	143 ± 5.2	171 ± 8.0	124 ± 3.3	139 ± 2.2	103 ± 2.2	116 ± 1.5			substrate
			KEEAE	KE-5	99 ± 4.6	99 ± 3.7	100 ± 3.6	100 ± 4.8	100 ± 3.5	99 ± 4.7	73 ± 2.7	68 ± 4.2	60 ± 3.2	73 ± 5.9	66 ± 2.9	56 ± 4.1		101 ± 3.2	100 ± 2.8	99 ± 3.6	100 ± 2.9	100 ± 2.5	98 ± 3.5	100 ± 2.5	100 ± 3.2	99 ± 3.6	101 ± 2.7
		b Hb chain	LDNLK	LK-5	99 ± 4.5	99 ± 1.1	100 ± 6.2	100 ± 3.3	99 ± 5.3	98 ± 5.3	44 ± 2.1	34 ± 2.6	27 ± 3.1	37 ± 2.2	29 ± 1.3	18 ± 1.9		98 ± 4.2	99 ± 3.6	97 ± 2.5	99 ± 4.2	132 ± 7.7	185 ± 9.6	99 ± 3.3	140 ± 4.8	102 ± 3.7	96 ± 1.1
		b Hb chain	PPVQA	PA-5	99 ± 5.7	100 ± 4.2	98 ± 4.6	100 ± 5.7	98 ± 3.6	99 ± 3.8	55 ± 3.1	46 ± 2.1	33 ± 1.9	43 ± 2.3	38 ± 2.4	25 ± 3.4		97 ± 2.3	97 ± 4.2	96 ± 2.5	98 ± 2.4	139 ± 4.9	183 ± 9.9	93 ± 4.9	99 ± 3.1	103 ± 2.6	97 ± 3.2			substrate
		a Hb chain	PNALS	PS-5	101 ± 4.7	99 ± 3.6	98 ± 3.6	101 ± 3.2	98 ± 5.3	99 ± 3.7	56 ± 3.2	47 ± 2.2	35 ± 2.4	45 ± 2.5	39 ± 2.2	24 ± 1.3		100 ± 3.3	101 ± 3.2	98 ± 2.5	99 ± 2.4	138 ± 5.2	188 ± 7.4	132 ± 3.2	140 ± 5.3	101 ± 3.6	98 ± 3.0			substrate
		b Hb chain	TPPVQ	TQ-5	100 ± 3.7	98 ± 5.2	99 ± 4.5	99 ± 5.7	100 ± 4.7	103 ± 4.9	61 ± 1.6	54 ± 13	47 ± 8.9	55 ± 0.9	37 ± 1.3	20 ± 2.5		99 ± 3.2	101 ± 2.1	98 ± 4.3	98 ± 3.7	96 ± 1.7	98 ± 2.5	98 ± 2.7	98 ± 3.2	98 ± 4.2	99 ± 2.2		substrate
		a Hb chain	VDPVN	VN-5	99 ± 6.2	100 ± 3.5	99 ± 5.2	98 ± 5.3	102 ± 4.6	99 ± 3.8	58 ± 2.3	42 ± 2.3	32 ± 1.2	49 ± 1.4	38 ± 2.2	25 ± 3.1		98 ± 3.2	100 ± 3.8	100 ± 3.5	99 ± 3.2	137 ± 7.8	188 ± 8.9	132 ± 4.5	140 ± 6.4	104 ± 2.6	118 ± 2.5			substrate	X
		a Hb chain	YFPHF	YF-5	101 ± 4.7	101 ± 4.6	100 ± 4.2	100 ± 4.8	100 ± 4.6	99 ± 4.7	68 ± 4.8	52 ± 3.8	38 ± 4.1	58 ± 4.2	44 ± 12	12 ± 1.9		100 ± 2.6	99 ± 1.8	100 ± 3.3	98 ± 3.2	133 ± 5.4	152 ± 4.4	125 ± 2.7	136 ± 3.2	99 ± 4.2	117 ± 3.1		not a substrate
			YIGSR	YR-5	98 ± 5.7	99 ± 5.2	100 ± 5.7	98 ± 6.3	101 ± 4.7	100 ± 4.0	75 ± 4.1	60 ± 6.7	61 ± 1.4	79 ± 2.3	63 ± 5.3	69 ± 4.2		97 ± 3.1	99 ± 2.7	101 ± 3.8	99 ± 4.1	100 ± 3.2	96 ± 3.2	100 ± 3.9	98 ± 2.9	96 ± 3.7	98 ± 3.9
		b Hb chain	YPWTQ	YQ-5	98 ± 4.3	98 ± 3.7	99 ± 5.2	100 ± 2.7	99 ± 3.6	100 ± 5.7	78 ± 10	69 ± 12	55 ± 17	71 ± 1.6	59 ± 1.1	31 ± 2.5		99 ± 3.3	99 ± 1.7	99 ± 3.2	100 ± 3.2	98 ± 2.8	99 ± 2.9	101 ± 2.2	100 ± 3.2	99 ± 3.6	98 ± 3.2		substrate
		b Hb chain	DPENFR	DR-6	100 ± 4.3	99 ± 3.6	99 ± 4.6	100 ± 5.6	99 ± 5.3	101 ± 4.9	43 ± 2.6	37 ± 2.1	33 ± 1.4	44 ± 2.6	36 ± 2.5	21 ± 1.4		99 ± 3.8	99 ± 2.2	99 ± 3.5	98 ± 2.2	142 ± 5.2	196 ± 7.8	122 ± 5.2	131 ± 5.3	103 ± 2.6	117 ± 2.5
		b Hb chain	FSDGLA	FA-6	100 ± 5.3	100 ± 3.6	100 ± 4.9	99 ± 4.7	100 ± 5.3	99 ± 5.7	65 ± 1.1	49 ± 7.9	37 ± 1.4	33 ± 1.9	28 ± 1.4	16 ± 1.5		98 ± 3.5	99 ± 3.2	100 ± 3.2	97 ± 4.1	140 ± 4.8	199 ± 3.1	100 ± 3.8	98 ± 3.6	105 ± 1.4	100 ± 3.2
		a Hb chain	HAGEYG	HG-6	99 ± 6.3	100 ± 4.3	99 ± 4.6	99 ± 4.9	98 ± 5.2	99 ± 2.1	40 ± 10	30 ± 11	19 ± 3.3	41 ± 1.2	29 ± 2.2	13 ± 2.5		99 ± 2.6	97 ± 2.5	101 ± 3.5	100 ± 2.5	140 ± 3.6	198 ± 3.7	100 ± 4.6	98 ± 4.8	103 ± 2.2	100 ± 1.4		substrate
		b Hb chain	HVDPEN	HN-6	98 ± 5.9	99 ± 6.2	98 ± 2.6	100 ± 3.6	98 ± 5.3	98 ± 3.0	65 ± 3.3	56 ± 1.2	54 ± 4.8	28 ± 1.4	20 ± 2.4	12 ± 1.2		100 ± 1.1	98 ± 1.9	99 ± 2.2	99 ± 2.9	154 ± 5.6	199 ± 9.1	121 ± 4.0	142 ± 5.9	104 ± 1.0	118 ± 2.1		substrate
		a Hb chain	HVDDMP	HP-6	99 ± 1.4	99 ± 3.7	98 ± 3.7	98 ± 3.9	103 ± 4.3	99 ± 5.2	44 ± 1.4	36 ± 2.1	27 ± 2.4	28 ± 1.1	20 ± 1.7	9 ± 0.1		101 ± 3.2	99 ± 3.2	96 ± 3.3	98 ± 2.7	148 ± 7.7	197 ± 8.9	129 ± 3.3	144 ± 6.5	105 ± 3.1	116 ± 2.6			substrate
		a Hb chain	PHFDLS	PS-6	100 ± 4.6	98 ± 5.2	99 ± 3.6	102 ± 5.8	99 ± 3.6	101 ± 6.3	47 ± 7.4	38 ± 3.3	27 ± 2.4	51 ± 1.3	39 ± 0.9	22 ± 1.1		99 ± 3.2	100 ± 3.6	99 ± 3.2	98 ± 2.2	147 ± 5.5	195 ± 7.4	129 ± 3.3	143 ± 7.2	98 ± 3.5	97 ± 2.1			substrate
		a Hb chain	VDPVNF	VF-6	98 ± 5.3	100 ± 4.7	99 ± 6.8	99 ± 4.3	100 ± 5.3	98 ± 8.6	53 ± 3.2	43 ± 2.0	31 ± 2.5	35 ± 1.8	27 ± 1.8	13 ± 1.4		99 ± 2.6	98 ± 4.4	100 ± 2.5	98 ± 3.1	151 ± 7.9	199 ± 4.0	131 ± 3.9	145 ± 4.3	105 ± 2.6	118 ± 2.0		substrate
		b Hb chain	VDEVGG	VG-6	99 ± 4.8	99 ± 4.9	99 ± 3.7	98 ± 5.2	99 ± 5.2	99 ± 4.7	66 ± 2.8	55 ± 3.5	47 ± 2.4	61 ± 2.2	53 ± 3.2	43 ± 3.2		98 ± 3.2	100 ± 3.7	97 ± 3.2	97 ± 3.7	148 ± 6.7	196 ± 8.7	132 ± 3.8	143 ± 7.8	104 ± 3.5	117 ± 1.1			substrate
		a Hb chain	VLSPAD	VD-6	99 ± 4.6	100 ± 4.1	100 ± 5.7	100 ± 4.8	100 ± 4.6	99 ± 5.8	62 ± 2.4	51 ± 2.2	45 ± 2.1	53 ± 2.8	42 ± 1.3	34 ± 2.1		100 ± 3.1	97 ± 3.2	99 ± 3.3	100 ± 3.6	99 ± 7.2	97 ± 9.6	100 ± 4.5	100 ± 5.9	104 ± 2.4	100 ± 2.6			not a substrate
		a Hb chain	DMPNALS	DS-7	100 ± 4.6	100 ± 4.6	100 ± 5.3	100 ± 4.4	98 ± 4.7	100 ± 4.4	58 ± 2.2	52 ± 2.4	35 ± 2.5	54 ± 2.8	47 ± 2.2	32 ± 1.7		100 ± 3.8	98 ± 3.5	100 ± 2.4	99 ± 2.5	140 ± 3.6	196 ± 2.4	131 ± 3.7	141 ± 6.6	99 ± 2.6	117 ± 4.2			substrate
		b Hb chain	EFTPPVQ	EQ-7	101 ± 5.7	99 ± 5.2	98 ± 4.2	100 ± 5.3	100 ± 3.6	100 ± 3.7	49 ± 3.3	39 ± 1.3	28 ± 3.1	45 ± 3.9	34 ± 1.8	23 ± 2.2		99 ± 3.3	99 ± 2.7	99 ± 2.1	98 ± 2.0	141 ± 3.3	195 ± 2.2	134 ± 3.2	140 ± 5.8	98 ± 2.9	116 ± 2.7			substrate
		a Hb chain	FPHFDLS	FS-7	100 ± 3.5	100 ± 3.6	99 ± 4.4	100 ± 5.8	100 ± 5.2	99 ± 6.3	48 ± 1.9	36 ± 2.3	22 ± 2.1	36 ± 2.1	25 ± 1.7	16 ± 2.9		98 ± 4.7	100 ± 2.9	99 ± 3.5	100 ± 2.8	98 ± 3.2	101 ± 3.9	101 ± 2.5	100 ± 3.6	97 ± 3.2	100 ± 3.8			not a substrate
		b Hb chain	HVDPENF	HF-7	99 ± 3.6	98 ± 5.2	99 ± 3.6	99 ± 4.8	99 ± 6.3	101 ± 7.3	48 ± 2.9	36 ± 2.9	28 ± 1.1	45 ± 2.8	37 ± 1.4	26 ± 1.8		99 ± 3.2	99 ± 3.2	100 ± 2.5	97 ± 3.2	146 ± 7.8	194 ± 9.2	137 ± 4.8	143 ± 6.8	103 ± 2.7	116 ± 3.2			substrate
		a Hb chain	HVDDMPN	HN-7	98 ± 3.2	98 ± 3.5	100 ± 3.6	98 ± 4.9	98 ± 3.6	100 ± 5.7	43 ± 2.1	35 ± 3.1	27 ± 2.2	42 ± 2.4	26 ± 1.8	14 ± 2.7		100 ± 2.2	97 ± 2.0	99 ± 3.2	100 ± 3.5	148 ± 8.2	192 ± 9.8	139 ± 3.6	145 ± 5.9	102 ± 4.6	100 ± 2.9			substrate
		a Hb chain	LSFPTTK	LK-7	100 ± 3.7	100 ± 3.5	100 ± 3.7	100 ± 3.8	99 ± 3.5	101 ± 3.0	51 ± 2.9	37 ± 3.1	22 ± 3.5	52 ± 2.9	41 ± 2.2	22 ± 3.5		98 ± 4.2	99 ± 2.9	100 ± 2.7	99 ± 3.5	95 ± 6.9	96 ± 7.6	99 ± 4.2	95 ± 3.4	100 ± 2.5	97 ± 2.5			not a substrate
		a Hb chain	SHCLLVT	ST-7	99 ± 5.3	100 ± 4.6	99 ± 4.2	100 ± 5.3	102 ± 6.8	99 ± 4.7	42 ± 2.8	37 ± 1.3	28 ± 3.1	44 ± 2.8	31 ± 2.6	19 ± 0.1		99 ± 3.6	98 ± 2.9	96 ± 2.5	100 ± 2.5	147 ± 5.5	199 ± 8.8	135 ± 4.2	142 ± 3.5	99 ± 2.6	117 ± 2.6
		a Hb chain	VDPVNFK	VK-7	100 ± 3.5	100 ± 3.3	100 ± 4.6	99 ± 4.4	99 ± 4.4	98 ± 7.4	46 ± 4.1	31 ± 8.1	28 ± 7.2	23 ± 1.9	14 ± 1.4	9.6 ± 0.3		100 ± 2.2	99 ± 2.2	100 ± 2.5	101 ± 3.9	133 ± 7.5	184 ± 8.9	139 ± 3.8	144 ± 5.8	103 ± 2.8	100 ± 3.2			substrate
		a Hb chain	AEALERMF	AF-8	99 ± 5.2	100 ± 4.9	99 ± 5.2	98 ± 3.8	98 ± 4.4	98 ± 3.7	58 ± 8.3	46 ± 2.7	37 ± 3.2	66 ± 4.8	59 ± 1.1	26 ± 0.4		98 ± 3.3	100 ± 3.8	100 ± 3.3	100 ± 2.7	99 ± 4.3	99 ± 2.8	98 ± 2.0	100 ± 3.5	99 ± 3.9	98 ± 2.2			boarderline
		erythrocytic protein	DLDDALDK	DK-8	100 ± 3.6	98 ± 5.3	99 ± 4.1	100 ± 3.6	98 ± 5.2	100 ± 5.9	53 ± 2.8	44 ± 2.9	36 ± 2.1	49 ± 2.2	39 ± 2.4	30 ± 1.5		99 ± 4.1	100 ± 3.7	97 ± 3.2	100 ± 2.4	98 ± 2.5	98 ± 2.9	97 ± 2.9	99 ± 3.2	100 ± 2.7	97 ± 3.9			boarderline
		a Hb chain	DLHAHKLR	DR-8	100 ± 3.4	98 ± 5.2	99 ± 5.2	100 ± 4.6	99 ± 4.7	100 ± 4.3	62 ± 4.6	47 ± 3.8	33 ± 4.4	51 ± 1.6	37 ± 3.7	18 ± 3.5		101 ± 2.7	99 ± 2.2	99 ± 4.2	98 ± 3.6	138 ± 8.1	188 ± 5.7	136 ± 4.2	143 ± 4.7	102 ± 3.6	116 ± 5.2
		erythrocytic protein	DTSLKPIS	DS-8	99 ± 3.6	98 ± 3.6	98 ± 2.7	100 ± 5.3	100 ± 3.6	99 ± 5.3	62 ± 1.3	47 ± 1.2	33 ± 4.1	46 ± 1.3	32 ± 1.6	22 ± 1.1		99 ± 2.4	100 ± 2.6	99 ± 3.2	100 ± 2.4	140 ± 3.2	185 ± 2.5	132 ± 3.6	145 ± 7.5	97 ± 4.2	116 ± 3.2			substrate
		b Hb chain	EFTPPVQA	EA-8	98 ± 3.5	98 ± 5.8	100 ± 4.7	99 ± 3.8	100 ± 4.5	98 ± 6.3	62 ± 3.9	48 ± 2.9	35 ± 5.1	45 ± 1.0	39 ± 1.4	25 ± 4.2		98 ± 4.2	99 ± 3.2	100 ± 3.6	99 ± 3.2	139 ± 2.4	180 ± 2.8	131 ± 2.2	140 ± 8.7	99 ± 3.1	100 ± 2.9			substrate
		a Hb chain	HVDDMPNA	HA-8	100 ± 3.5	100 ± 5.2	100 ± 3.2	99 ± 4.3	100 ± 6.8	100 ± 4.4	55 ± 1.4	48 ± 2.4	35 ± 2.8	52 ± 1.9	39 ± 2.1	29 ± 5.7		100 ± 2.8	98 ± 3.7	98 ± 2.4	100 ± 2.7	101 ± 2.7	99 ± 2.7	97 ± 3.6	101 ± 2.6	98 ± 2.7	98 ± 3.5
		b Hb chain	LHVDPENF	LF-8	101 ± 4.6	99 ± 3.6	99 ± 4.2	100 ± 3.9	100 ± 3.6	97 ± 5.7	35 ± 2.9	27 ± 2.5	18 ± 2.7	41 ± 2.5	28 ± 1.5	17 ± 1.2		99 ± 3.56	99 ± 3.7	97 ± 3.5	99 ± 3.2	99 ± 3.9	100 ± 3.5	98 ± 3.7	97 ± 4.9	101 ± 2.2	100 ± 1.4			not a substrate
		a Hb chain	LSDLHAHK	LK-8	99 ± 3.3	99 ± 6.3	100 ± 3.6	99 ± 4.4	99 ± 4.6	98 ± 6.3	67 ± 2.7	55 ± 3.7	43 ± 5.2	64 ± 3.7	59 ± 0.6	30 ± 1.4		98 ± 2.4	100 ± 3.6	98 ± 3.2	99 ± 2.5	100 ± 2.6	98 ± 2.4	99 ± 3.7	100 ± 2.5	100 ± 3.6	99 ± 2.8
		b Hb chain	VHLTPEEK	VK-8	100 ± 3.5	101 ± 3.5	98 ± 3.5	100 ± 4.4	98 ± 5.7	100 ± 3.7	69 ± 3.6	53 ± 2.7	46 ± 2.7	75 ± 4.2	68 ± 3.7	30 ± 1.1		99 ± 1.1	99 ± 3.6	100 ± 3.2	101 ± 4.2	138 ± 7.8	171 ± 8.2	100 ± 3.8	102 ± 3.2	102 ± 2.5	100 ± 1.1			substrate
		b Hb chain	VVYPWTQR	VR-8	100 ± 4.6	100 ± 3.3	98 ± 4.2	99 ± 5.3	100 ± 5.1	100 ± 4.8	49 ± 1.5	37 ± 2.2	26 ± 4.2	45 ± 4.1	28 ± 2.4	19 ± 1.1		100 ± 3.8	98 ± 2.6	96 ± 2.2	97 ± 3.3	98 ± 3.2	100 ± 3.2	99 ± 2.9	100 ± 2.8	98 ± 3.8	99 ± 3.5
		a Hb chain	YFPHFDLS	YS-8	101 ± 4.6	99 ± 4.4	99 ± 3.2	98 ± 5.2	98 ± 5.8	99 ± 3.5	47 ± 2.4	38 ± 3.1	30 ± 2.3	44 ± 3.7	32 ± 1.9	23 ± 1.4		99 ± 3.6	100 ± 2.8b	101 ± 2.8	98 ± 3.5b	98 ± 3.2	100 ± 3.5b	100 ± 2.0	99 ± 3.8b	100 ± 3.5	99 ± 2.8b			not a substrate
		b Hb chain	HVDPENFRL	HL-9	98 ± 3.2	98 ± 4.1	98 ± 3.6	100 ± 3.6	99 ± 4.6	99 ± 5.2	49 ± 3.5	40 ± 3.4	32 ± 1.4	42 ± 2.4	37 ± 1.8	15 ± 1.4		99 ± 3.2	97 ± 2.6	100 ± 3.6	98 ± 3.2	100 ± 2.4	99 ± 2.6	100 ± 2.2	98 ± 3.7	99 ± 4.2	100 ± 2.5			boarderline
		b Hb chain	KEFTPPVQA	KA-9	99 ± 4.6	100 ± 4.7	99 ± 4.5	100 ± 5.8	99 ± 5.0	99 ± 5.5	52 ± 3.7	45 ± 2.8	34 ± 5.1	52 ± 3.1	39 ± 5.6	11 ± 0.6		99 ± 3.5	101 ± 3.9	102 ± 2.5	98 ± 3.7	135 ± 3.8	165 ± 4.5	100 ± 4.6	100 ± 4.6	100 ± 3.8	100 ± 3.2
		b Hb chain	DKLHVDPENF	DF-10	99 ± 3.2	101 ± 5.2	100 ± 5.2	98 ± 4.7	99 ± 4.1	100 ± 6.2	51 ± 2.7	39 ± 3.1	28 ± 1.7	57 ± 2.5	42 ± 3.3	28 ± 1.4		97 ± 3.1	98 ± 3.0	101 ± 2.7	99 ± 3.2	133 ± 2.7	164 ± 2.6	131 ± 4.7	140 ± 2.8	101 ± 2.5	99 ± 3.1		substrate
		a Hb chain	KLLSHCLLVT	KT-10	100 ± 5.2	99 ± 4.4	101 ± 3.5	99 ± 4.9	99 ± 5.0	99 ± 3.6	47 ± 2.9	37 ± 1.3	25 ± 2.2	41 ± 3.9	28 ± 2.7	17 ± 2.1		98 ± 2.2	99 ± 3.1	98 ± 3.6	100 ± 2.2	101 ± 2.8	101 ± 2.7	100 ± 3.8	98 ± 3.7	99 ± 3.2	98 ± 3.7
		b Hb chain	LTPEEKSAVT	LT-10	100 ± 3.2	98 ± 3.5	99 ± 4.5	98 ± 4.0	100 ± 4.7	98 ± 4.7	52 ± 6.3	45 ± 4.1	31 ± 3.7	37 ± 2.9	27 ± 3.2	11 ± 2.1		100 ± 2.2	100 ± 3.7	100 ± 2.4	101 ± 3.2	132 ± 7.9	166 ± 8.4	122 ± 3.1	133 ± 4.1	102 ± 2.6	114 ± 1.1		substrate
		erythrocytic protein	GYDDKNGPEQW	GW-11	99 ± 4.6	98 ± 4.1	98 ± 4.2	99 ± 5.3	102 ± 4.7	103 ± 4.7	49 ± 3.6	32 ± 7.1	22 ± 6.8	36 ± 4.2	28 ± 3.4	14 ± 1.4		99 ± 3.2	100 ± 3.6	99 ± 3.2	99 ± 2.2	98 ± 3.8	100 ± 3.9	99 ± 3.6	98 ± 4.0	101 ± 3.5	100 ± 1.0			not a substrate
		b Hb chain	LTPEEKSAVTA	LA-11	99 ± 3.6	100 ± 4.2	99 ± 2.4	100 ± 4.3	100 ± 3.5	99 ± 4.6	55 ± 2.9	43 ± 2.5	30 ± 2.2	35 ± 1.0	27 ± 2.2	16 ± 2.4		100 ± 2.5	99 ± 3.4	99 ± 2.5	99 ± 3.7	138 ± 7.2	165 ± 7.2	122 ± 3.3	131 ± 2.5	100 ± 2.7	98 ± 1.2		substrate
		erythrocytic protein	VEPSDTIENVK	VK-11	100 ± 4.5	101 ± 2.6	100 ± 5.2	100 ± 5.8	99 ± 6.9	98 ± 4.4	53 ± 2.9	41 ± 1.4	30 ± 1.4	45 ± 3.9	37 ± 2.2	25 ± 0.9		99 ± 2.5	98 ± 2.5b	96 ± 3.3	98 ± 3.3b	139 ± 3.2	163 ± 3.2b	122 ± 3.2	131 ± 2.1b	97 ± 2.9	98 ± 3.8b			substrate
		a Hb chain	VAHVDDMPNAL	VL-11	101 ± 3.9	99 ± 3.7	100 ± 4.7	98 ± 4.7	100 ± 3.6	99 ± 6.4	50 ± 2.2	42 ± 1.5	35 ± 2.4	47 ± 2.2	32 ± 4.2	23 ± 2.6		98 ± 3.1	99 ± 4.8	100 ± 2.7	100 ± 2.8	138 ± 2.7	161 ± 3.7	122 ± 2.9	131 ± 2.4	99 ± 3.2	114 ± 2.7		substrate
		a Hb chain	AHAGEYGAEALE	AE-12	99 ± 4.7	98 ± 4.8	100 ± 4.2	98 ± 7.2	100 ± 5.2	100 ± 6.0	51 ± 3.9	34 ± 2.8	29 ± 2.2	48 ± 2.3	36 ± 1.4	24 ± 1.8		100 ± 2.9	98 ± 3.0	100 ± 3.5	99 ± 3.6	100 ± 2.6	100 ± 1.8	100 ± 3.2	100 ± 3.2	97 ± 3.5	99 ± 3.2		substrate
		b Hb chain	LTPEEKSAVTAL	LL-12	99 ± 4.6	99 ± 3.7	100 ± 3.6	100 ± 4.7	99 ± 6.3	99 ± 5.5	50 ± 6.1	43 ± 4.1	32 ± 6.5	35 ± 4.3	27 ± 2.7	17 ± 0.9		98 ± 3.1	99 ± 2.4b	101 ± 2.9	99 ± 2.5b	99 ± 3.2	99 ± 2.7b	98 ± 2.2	100 ± 2.2b	99 ± 3.2	100 ± 2.8b			boarderline
		b Hb chain	VHLTPEEKSAVT	VT-12	98 ± 3.0	98 ± 6.2	99 ± 5.2	101 ± 3.8	99 ± 4.6	100 ± 4.7	52 ± 2.9	47 ± 3.9	35 ± 2.9	48 ± 2.9	38 ± 2.8	27 ± 2.2		98 ± 2.2	99 ± 3.5b	98 ± 3.0	100 ± 2.8b	96 ± 3.5	99 ± 3.5b	100 ± 2.4	101 ± 3.2b	99 ± 3.5	100 ± 2.6b		substrate
		b Hb chain	GTFATLSELHCDK	GK-13	100 ± 4.6	100 ± 3.7	100 ± 3.6	99 ± 5.3	100 ± 4.7	100 ± 3.7	46 ± 3.8	35 ± 2.5	27 ± 2.2	51 ± 2.6	39 ± 3.2	20 ± 3.1		99 ± 1.9	100 ± 3.8b	101 ± 3.6	99 ± 2.7b	100 ± 2.4	100 ± 3.6b	99 ± 2.2	99 ± 2.2b	99 ± 4.1	97 ± 2.7b
		b Hb chain	SFGDLSTPDAVMG	SG-13	100 ± 2.5	99 ± 3.6	100 ± 4.2	98 ± 4.7	99 ± 3.6	99 ± 5.8	53 ± 3.3	41 ± 3.3	36 ± 3.5	38 ± 5.6	21 ± 1.4	13 ± 1.3		100 ± 2.5	100 ± 3.6b	99 ± 3.8	98 ± 2.4b	100 ± 3.5	99 ± 2.5b	100 ± 2.5	101 ± 2.4b	98 ± 3.7	100 ± 2.9b		substrate
		erythrocytic protein	DDEGDDDPVPLPNVNA	DA-16	99 ± 4.1	99 ± 2.1	98 ± 5.2	100 ± 3.5	97 ± 5.7	100 ± 4.3	51 ± 2.5	38 ± 2.5	25 ± 2.5	58 ± 1.5	41 ± 1.5	18 ± 1.1		100 ± 2.8	98 ± 3.5b	100 ± 2.5	99 ± 2.4b	99 ± 3.9	100 ± 4.5b	101 ± 3.9	99 ± 3.7b	98 ± 3.1	99 ± 2.7b			not a substrate
		a Hb chain	NAVAHVDDMPNALSALSDLH	NH-20	101 ± 3.0	100 ± 3.6	100 ± 4.2	101 ± 4.6	100 ± 3.5	98 ± 3.6	49 ± 2.8	37 ± 1.4	25 ± 1.5	32 ± 2.1	29 ± 1.1	13 ± 1.0		99 ± 3.2	101 ± 4.8b	100 ± 2.2	100 ± 3.6b	98 ± 2.9	99 ± 3.5b	99 ± 2.6	100 ± 3.5b	101 ± 3.9	99 ± 2.8b			not a substrate
		b Hb chain	FESFGDLSTPDAVMGNPKVK	FK-20	101 ± 7.4	98 ± 6.4	98 ± 3.5	98 ± 5.0	101 ± 3.6	97 ± 7.3	52 ± 2.1	42 ± 3.2	30 ± 3.2	32 ± 1.5	25 ± 1.2	10 ± 1.1		99 ± 4.2	100 ± 4.8b	98 ± 4.2	100 ± 4.2b	99 ± 2.1	101 ± 2.7b	100 ± 3.5	99 ± 2.9b	104 ± 2.4	101 ± 4.7b			not a substrate
		b Hb chain	LTPEEKSAVTALWGKVNVDEVGGEA	LA-25	100 ± 4.2	99 ± 4.2	98 ± 5.2	100 ± 4.2	98 ± 3.5	99 ± 3.7	50 ± 1.1	43 ± 2.5	37 ± 2.1	41 ± 1.4	35 ± 2.2	19 ± 1.1		100 ± 3.2	101 ± 3.3b	99 ± 3.2	101 ± 4.1b	101 ± 3.5	99 ± 2.6b	99 ± 3.5	101 ± 4.3b	101 ± 2.5	100 ± 3.3b			not a substrate
				Modified peptides and Peptide mimics
				Control	100			100			100			100				100		100		100		100		100
				D-VF-6	99 ± 4.8	99 ± 3.2	100 ± 3.5	99 ± 5.8	98 ± 4.4	99 ± 5.8	54 ± 4.2	42 ± 4.1	38 ± 3.5	46 ± 4.1	33 ± 3.6	22 ± 1.0		99 ± 3.5	99 ± 4.3	99 ± 4.3	100 ± 4.3	120 ± 3.7	143 ± 4.5	123 ± 6.8	139 ± 4.6	99 ± 3.5	114 ± 3.5
				N-acetyl-YFPHF-C-amide	100 ± 4.7	100 ± 4.6	99 ± 4.2	99 ± 5.2	100 ± 6.3	99 ± 3.0	49 ± 3.2	34 ± 3.2	29 ± 4.6	43 ± 3.6	30 ± 4.2	20 ± 2.1		100 ± 4.0	98 ± 3.8	100 ± 1.8	100 ± 4.6	121 ± 3.7	137 ± 4.3	120 ± 4.8	138 ± 7.5	101 ± 4.3	115 ± 3.4
				N-acetyl-SHCLLVT-C-amide	99 ± 4.6	99 ± 3.5	100 ± 3.6	103 ± 4.3	100 ± 7.3	100 ± 5.3	63 ± 4.7	54 ± 6.7	43 ± 3.7	50 ± 2.4	41 ± 3.6	32 ± 1.3		100 ± 3.5	100 ± 4.5	99 ± 4.4	99 ± 3.5	120 ± 2.5	139 ± 8.3	119 ± 2.4	137 ± 5.6	100 ± 3.8	114 ± 3.8
				Leupeptin	98 ± 3.6	98 ± 3.6	98 ± 5.2	100 ± 4.8	101 ± 3.6	101 ± 5.3	60 ± 3.9	51 ± 3.3	37 ± 4.7	59 ± 3.6	40 ± 2.2	28 ± 1.1		99 ± 4.3	99 ± 4.9	99 ± 1.9	102 ± 3.9	99 ± 3.2	100 ± 3.3	101 ± 3.7	99 ± 3.4	100 ± 3.9	98 ± 4.3
				MDL 28170	98 ± 4.2	100 ± 3.2	98 ± 3.3	99 ± 5.9	99 ± 5.3	102 ± 5.7	57 ± 3.5	44 ± 3.2	40 ± 3.6	58 ± 3.0	39 ± 3.0	20 ± 1.4		98 ± 3.2	100 ± 3.2	100 ± 3.2	100 ± 3.2	98 ± 3.3	99 ± 2.8	99 ± 2.4	98 ± 2.0	100 ± 4.2	100 ± 3.2
				Pepstatin A	100 ± 3.6	99 ± 3.2	100 ± 3.4	100 ± 6.9	98 ± 6.3	99 ± 5.3	44 ± 2.6	30 ± 2.2	20 ± 1.4	43 ± 2.1	31 ± 1.6	19 ± 1.9		99 ± 4.3	99 ± 3.5	101 ± 3.9	99 ± 3.3	114 ± 5.3	143 ± 3.5	100 ± 3.5	99 ± 5.4	99 ± 4.6	99 ± 3.3
				Saquinavir	101 ± 4.3	100 ± 5.3	101 ± 3.5	98 ± 4.9	98 ± 3.7	98 ± 6.3	43 ± 5.7	32 ± 2.2	22 ± 1.7	45 ± 3.8	30 ± 1.4	22 ± 1.8		98 ± 1.9	98 ± 4.6	100 ± 3.6	98 ± 4.4	118 ± 6.3	155 ± 4.1	133 ± 4.6	143 ± 7.3	99 ± 5.4	114 ± 4.5
				Nelfinavir	98 ± 5.3	99 ± 3.2	99 ± 5.2	98 ± 5.0	100 ± 3.8	99 ± 4.8	40 ± 3.3	33 ± 3.2	19 ± 1.1	39 ± 2.6	22 ± 1.8	18 ± 0.7		100 ± 3.9	102 ± 4.3	99 ± 4.3	100 ± 3.9	120 ± 5.4	139 ± 6.5	115 ± 3.6	133 ± 6.8	100 ± 3.2	114 ± 3.2
				Indinavir	99 ± 3.6	98 ± 6.3	98 ± 3.2	99 ± 3.7	101 ± 4.8	100 ± 6.6	45 ± 3.8	32 ± 2.5	21 ± 1.2	46 ± 3.1	33 ± 2.9	19 ± 0.6		100 ± 3.4	100 ± 3.5	98 ± 4.4	101 ± 4.4	121 ± 5.4	147 ± 2.4	120 ± 2.3	134 ± 6.5	101 ± 4.3	114 ± 3.3
				E-64	99 ± 5.2	98 ± 3.5	99 ± 3.5	100 ± 5.8	100 ± 3.7	99 ± 3.7	65 ± 3.6	53 ± 3.2	49 ± 3.0	60 ± 3.5	51 ± 3.8	37 ± 2.7		100 ± 3.9	101 ± 3.5	100 ± 3.3	98 ± 4.3	100 ± 4.8	101 ± 4.9	99 ± 4.4	99 ± 4.3	98 ± 4.4	100 ± 2.8
				Lopinavir	100 ± 3.2	99 ± 3.5	100 ± 3.2	100 ± 7.3	98 ± 6.8	101 ± 7.4	98 ± 4.6	95 ± 5.2	98 ± 4.7	98 ± 3.7	100 ± 3.3	97 ± 2.6		98 ± 4.3	99 ± 3.3	100 ± 3.8	99 ± 4.7	100 ± 3.3	99 ± 5.3	99 ± 4.0	100 ± 3.9	99 ± 3.8	99 ± 4.3
				Ritonavir	101 ± 5.2	100 ± 4.2	101 ± 4.3	99 ± 3.6	98 ± 7.3	99 ± 4.7	45 ± 3.2	32 ± 2.4	19 ± 3.2	44 ± 4.1	33 ± 2.1	19 ± 1.6		99 ± 4.8	98 ± 5.3	100 ± 4.4	101 ± 4.3	98 ± 3.3	98 ± 3.9	99 ± 2.8	101 ± 3.7	100 ± 3.0	99 ± 3.2
				Oxidised glutathione (GSSG)	99 ± 3.2	100 ± 3.6	102 ± 3.5	98 ± 6.4	99 ± 3.6	98 ± 6.3	44 ± 3.4	37 ± 2.1	31 ± 1.2	39 ± 2.1	26 ± 2.1	16 ± 2.1		102 ± 3.8	100 ± 3.9	99 ± 4.3	100 ± 4.8	100 ± 4.7	100 ± 4.3	101 ± 4.3	100 ± 2.9	99 ± 3.2	102 ± 3.8				X
				Reduced glutathione (GSH)	99 ± 4.6	99 ± 4.5	101 ± 2.2	101 ± 3.7	100 ± 4.7	100 ± 5.5	55 ± 3.5	48 ± 3.2	33 ± 1.3	50 ± 3.1	45 ± 2.7	35 ± 2.5		99 ± 4.9	101 ± 4.7	98 ± 3.8	99 ± 4.4	98 ± 4.3	100 ± 3.8	100 ± 3.9	99 ± 4.6	102 ± 3.7	100 ± 3.9				X
				Vitamins and co-factors
				Control	100			100			100			100				100		100		100		100		100
				α-tocopherol (Vitamin E)	101 ± 3.5	99 ± 4.2	100 ± 3.2	102 ± 4.7	100 ± 4.3	99 ± 4.8	99 ± 3.5	100 ± 3.6	102 ± 2.9	96 ± 3.7	83 ± 2.1	82 ± 3.2		99 ± 4.3	98 ± 2.6	100 ± 4.6	99 ± 3.9	94 ± 4.7	99 ± 5.8	98 ± 6.4	99 ± 6.3	99 ± 4.3	99 ± 4.7				X
				4-aminobenzoic acid	99 ± 4.2	98 ± 3.5	99 ± 4.4	100 ± 3.7	100 ± 7.3	98 ± 3.7	100 ± 3.7	101 ± 2.6	100 ± 3.9	100 ± 3.5	99 ± 3.2	99 ± 4.3		99 ± 4.6	100 ± 4.6	99 ± 4.7	99 ± 4.3	98 ± 3.6	99 ± 4.6	99 ± 4.3	99 ± 3.6	99 ± 3.6	99 ± 4.6
				6-biopterin	99 ± 3.2	100 ± 4.2	99 ± 5.7	99 ± 8.1	99 ± 4.6	99 ± 4.7	98 ± 3.5	99 ± 4.7	100 ± 4.4	98 ± 4.2	99 ± 4.6	100 ± 5.3		100 ± 3.5	100 ± 4.9	99 ± 3.6	98 ± 3.7	99 ± 5.2	98 ± 5.2	100 ± 3.4	98 ± 4.3	101 ± 4.6	98 ± 3.2				X
				Acetyl coenzyme A	98 ± 4.8	99 ± 6.3	99 ± 6.3	99 ± 4.0	98 ± 5.2	97 ± 7.3	99 ± 3.6	98 ± 3.8	99 ± 2.6	100 ± 3.6	100 ± 4.2	99 ± 4.2		100 ± 3.5	101 ± 3.8	101 ± 3.5	100 ± 5.3	100 ± 3.7	101 ± 4.3	101 ± 4.3	98 ± 4.3	100 ± 3.2	100 ± 3.6				X
				Ascorbic acid (Vitamin C)	98 ± 3.6	98 ± 5.2	100 ± 3.6	98 ± 5.2	98 ± 5.0	99 ± 3.8	100 ± 3.8	99 ± 2.1	99 ± 4.1	101 ± 3.6	99 ± 3.2	98 ± 3.3		99 ± 4.3	99 ± 4.3	100 ± 5.3	101 ± 3.8	100 ± 4.4	100 ± 4.3	99 ± 3.6	100 ± 3.7	100 ± 4.3	101 ± 3.6
				Folate (Vitamin B9)	100 ± 4.6	100 ± 3.3	99 ± 5.3	98 ± 3.8	99 ± 4.8	98 ± 6.3	99 ± 3.7	100 ± 3.1	99 ± 5.4	99 ± 4.4	98 ± 5.6	98 ± 4.6		98 ± 4.5	99 ± 5.4	99 ± 3.8	99 ± 4.2	99 ± 3.5	99 ± 3.3	98 ± 4.6	101 ± 4.6	98 ± 4.2	100 ± 3.8				X
				Pyridoxine (Vitamin B6)	101 ± 3.6	99 ± 6.3	99 ± 5.7	100 ± 4.8	100 ± 8.3	100 ± 4.2	101 ± 4.7	99 ± 3.5	100 ± 4.1	90 ± 3.5	82 ± 3.6	75 ± 3.2		99 ± 4.5	100 ± 3.7	101 ± 4.3	100 ± 4.6	126 ± 5.7	99 ± 6.4	98 ± 4.3	98 ± 4.3	100 ± 3.6	99 ± 3.5				X
				Riboflavin (Vitamin B2)	99 ± 4.2	100 ± 3.6	100 ± 3.3	100 ± 7.3	100 ± 6.8	99 ± 7.4	99 ± 5.2	98 ± 4.6	100 ± 3.7	99 ± 3.3	100 ± 2.4	100 ± 3.6		99 ± 3.8	98 ± 3.3	98 ± 4.3	100 ± 3.8	98 ± 4.6	99 ± 4.2	99 ± 4.4	98 ± 3.7	101 ± 3.8	98 ± 3.7				X
				Thiamine (Vitamin B1)	99 ± 5.1	98 ± 5.2	100 ± 4.6	99 ± 3.7	99 ± 3.0	99 ± 9.3	98 ± 3.7	99 ± 4.2	99 ± 4.7	100 ± 4.2	99 ± 4.9	98 ± 3.7		100 ± 3.7	99 ± 4.8	101 ± 3.9	101 ± 3.9	101 ± 3.5	100 ± 3.6	98 ± 3.7	100 ± 3.8	102 ± 3.6	99 ± 2.7				X
				Carbohydrates
				Control	100			100			100			100				100		100		100		100		100
				Glucose	100 ± 4.3	99 ± 3.3	100 ± 3.6	99 ± 7.3	98 ± 3.6	102 ± 6.3	99 ± 3.5	101 ± 3.6	100 ± 3.6	99 ± 4.6	101 ± 4.6	100 ± 2.2		99 ± 2.9	99 ± 2.8	99 ± 3.2	100 ± 2.1	99 ± 3.4	98 ± 3.2	100 ± 2.4	99 ± 3.2	99 ± 2.5	98 ± 3.2
				Mannose	99 ± 4.6	98 ± 5.6	98 ± 3.5	98 ± 3.7	99 ± 4.3	99 ± 7.3	98 ± 3.2	99 ± 4.6	98 ± 3.9	100 ± 3.3	99 ± 4.2	99 ± 4.1		98 ± 3.2	101 ± 2.4	98 ± 2.1	97 ± 3.5	100 ± 3.6	99 ± 1.0	101 ± 2.9	100 ± 3.9	100 ± 1.3	97 ± 3.2
				Sucrose	99 ± 4.8	101 ± 3.7	100 ± 4.6	99 ± 5.3	100 ± 5.3	98 ± 7.4	99 ± 3.6	98 ± 3.2	99 ± 5.2	101 ± 4.7	99 ± 2.7	99 ± 5.2		100 ± 2.1	98 ± 4.3	98 ± 1.3	99 ± 4.9	101 ± 3.2	98 ± 2.2	99 ± 3.4	101 ± 2.2	98 ± 2.3	98 ± 2.4
				Carboxylates
				Control	100			100			100			100				100		100		100		100		100
				α-ketoglutarate	100 ± 3.5	100 ± 3.6	99 ± 3.5	100 ± 7.3	99 ± 5.5	99 ± 4.7	99 ± 3.6	99 ± 3.3	99 ± 5.3	99 ± 6.1	99 ± 4.7	100 ± 3.2		98 ± 3.2	100 ± 3.2	99 ± 3.2	98 ± 4.3	100 ± 3.5	100 ± 2.4	99 ± 3.2	100 ± 2.6	98 ± 2.1	100 ± 2.6
				Acetate	99 ± 3.5	99 ± 5.3	98 ± 4.6	99 ± 4.3	98 ± 6.3	98 ± 5.3	98 ± 5.1	99 ± 5.7	98 ± 3.6	99 ± 3.2	98 ± 2.2	98 ± 4.2		99 ± 3.9	100 ± 4.6	98 ± 5.3	99 ± 0.3	99 ± 3.9	99 ± 2.1	98 ± 3.2	99 ± 3.7	98 ± 3.5	101 ± 3.7				X
				Citrate	98 ± 5.2	98 ± 5.8	100 ± 5.7	98 ± 6.2	97 ± 5.3	100 ± 3.7	100 ± 4.6	100 ± 4.3	100 ± 4.6	98 ± 3.2	100 ± 3.6	100 ± 3.6		98 ± 4.7	100 ± 3.8	98 ± 3.2	101 ± 3.2	99 ± 3.9	98 ± 2.4	99 ± 2.3	100 ± 1.0	100 ± 3.6	99 ± 3.2				X
				Formate	100 ± 3.5	100 ± 3.5	100 ± 1.8	99 ± 3.8	100 ± 4.4	101 ± 7.3	101 ± 3.6	101 ± 3.7	100 ± 4.2	98 ± 2.5	99 ± 3.5	100 ± 1.3		101 ± 3.9	99 ± 3.5	101 ± 3.6	100 ± 24	101 ± 2.9	101 ± 2.8	101 ± 2.4	101 ± 2.4	101 ± 3.8	98 ± 3.4				X
				Fumarate	101 ± 4.6	101 ± 3.7	99 ± 6.6	102 ± 3.8	100 ± 8.0	100 ± 3.6	99 ± 5.5	99 ± 3.2	99 ± 5.5	100 ± 2.6	98 ± 5.7	98 ± 3.6		100 ± 3.2	98 ± 3.5	100 ± 3.8	99 ± 3.2	100 ± 2.7	100 ± 2.8	100 ± 2.6	98 ± 3.1	99 ± 3.2	99 ± 1.4				X
				Lactate	99 ± 3.5	99 ± 4.6	100 ± 3.6	100 ± 3.0	100 ± 7.5	100 ± 4.8	98 ± 3.6	99 ± 5.3	100 ± 2.6	100 ± 4.8	101 ± 3.5	100 ± 3.6		99 ± 2.4	98 ± 4.0	99 ± 4.3	100 ± 3.5	99 ± 3.9	98 ± 2.6	99 ± 3.5	100 ± 3.6	98 ± 4.3	100 ± 2.6				X
				Malate	98 ± 5.5	98 ± 5.3	99 ± 3.3	99 ± 3.3	100 ± 4.3	98 ± 5.3	99 ± 3.6	99 ± 3.0	97 ± 5.8	100 ± 3.7	100 ± 4.6	99 ± 5.3		100 ± 3.9	99 ± 3.2	98 ± 3.0	98 ± 4.3	98 ± 3.0	99 ± 3.6	99 ± 2.6	100 ± 2.2	99 ± 2.2	100 ± 2.5				X
				Oxaloaceate	99 ± 3.2	98 ± 3.5	98 ± 4.3	99 ± 5.3	99 ± 5.8	99 ± 5.7	99 ± 5.3	100 ± 3.2	100 ± 4.7	99 ± 3.2	100 ± 5.3	100 ± 3.8		98 ± 4.1	100 ± 3.9	100 ± 2.0	100 ± 3.0	99 ± 3.4	101 ± 3.7	100 ± 3.5	99 ± 3.6	100 ± 3.2	101 ± 3.6				X
				Pyruvate	99 ± 5.1	100 ± 4.6	100 ± 3.7	100 ± 6.4	98 ± 5.0	98 ± 4.4	98 ± 3.6	101 ± 3.8	101 ± 3.6	98 ± 5.7	99 ± 4.4	100 ± 3.6		100 ± 4.9	100 ± 4.2	99 ± 3.2	99 ± 3.2	96 ± 3.0	100 ± 2.4	101 ± 3.3	98 ± 4.1	101 ± 3.2	99 ± 3.6				X
				Succinate	101 ± 4.7	101 ± 5.3	100 ± 5.3	100 ± 3.8	99 ± 3.7	100 ± 9.7	100 ± 4.3	99 ± 4.6	99 ± 5.1	99 ± 4.2	98 ± 4.2	101 ± 3.1		100 ± 3.7	99 ± 3.3	101 ± 3.7	98 ± 3.0	101 ± 2.7	98 ± 3.7	100 ± 2.8	100 ± 2.6	100 ± 3.7	98 ± 3.8				X
				Lipids
				Control	100			100			100			100				100		100		100		100		100
				Phophatidylcholine	99 ± 5.7	98 ± 5.7	100 ± 4.7	99 ± 4.3	100 ± 3.6	101 ± 7.4	99 ± 4.7	100 ± 5.2	99 ± 4.7	98 ± 4.7	99 ± 3.6	100 ± 5.3		99 ± 3.6	99 ± 2.8	98 ± 2.8	99 ± 1.5	98 ± 1.0	101 ± 3.2	102 ± 3.2	101 ± 2.4	98 ± 3.7	100 ± 2.7
				Phophatidylethanolamine	99 ± 3.3	100 ± 5.3	100 ± 3.3	98 ± 7.4	100 ± 4.7	99 ± 4.8	99 ± 3.5	99 ± 4.6	101 ± 2.7	100 ± 3.5	98 ± 4.6	101 ± 3.5		99 ± 3.5	99 ± 3.7	100 ± 4.1	99 ± 3.2	99 ± 1.4	99 ± 3.5	100 ± 2.5	99 ± 3.9	99 ± 4.1	99 ± 2.9
				Phophatidylserine	99 ± 4.8	101 ± 3.3	100 ± 3.7	99 ± 4.6	99 ± 3.8	98 ± 4.8	99 ± 3.6	98 ± 4.4	99 ± 4.6	99 ± 5.7	100 ± 3.7	98 ± 5.7		100 ± 3.5	101 ± 3.7	98 ± 1.9	99 ± 3.2	101 ± 3.2	98 ± 3.5	99 ± 2.4	98 ± 3.6	100 ± 2.8	101 ± 2.6
				Organic cations
				Control	100			100			100			100				100		100		100		100		100
				Choline	100 ± 5.4	99 ± 4.3	98 ± 3.6	99 ± 3.8	99 ± 4.8	99 ± 4.6	99 ± 3.3	99 ± 3.6	99 ± 3.6	99 ± 3.6	100 ± 3.9	98 ± 2.5		99 ± 2.8	100 ± 2.6	99 ± 3.7	102 ± 3.2	99 ± 3.9	100 ± 2.8	100 ± 1.2	99 ± 3.8	102 ± 4.3	100 ± 3.2				X
				Guanidine	98 ± 5.3	99 ± 3.7	98 ± 4.2	98 ± 6.9	99 ± 3.9	98 ± 6.4	98 ± 5.0	99 ± 3.7	100 ± 3.6	98 ± 4.7	98 ± 3.7	100 ± 1.1		100 ± 2.5	99 ± 3.4	99 ± 1.9	100 ± 3.9	102 ± 3.2	99 ± 4.9	102 ± 3.8	98 ± 3.2	100 ± 2.9	101 ± 2.8				X
				Polyamines
				Control	100			100			100			100				100		100		100		100		100
				Spermidine	100 ± 4.3	99 ± 3.6	99 ± 3.3	99 ± 3.6	99 ± 5.3	102 ± 6.3	99 ± 3.7	100 ± 6.3	98 ± 4.4	99 ± 4.7	100 ± 4.6	99 ± 3.3		101 ± 3.2	99 ± 2.2	100 ± 2.7	101 ± 2.9	99 ± 2.2	100 ± 2.9	100 ± 3.2	98 ± 3.1	101 ± 3.7	100 ± 3.2
				Spermine	99 ± 3.7	99 ± 4.1	100 ± 4.8	99 ± 4.9	99 ± 4.8	98 ± 6.4	100 ± 5.2	99 ± 3.0	101 ± 2.7	100 ± 4.7	99 ± 3.9	99 ± 2.2		99 ± 3.8	98 ± 2.9	98 ± 3.5	101 ± 3.7	98 ± 4.5	99 ± 3.4	98 ± 3.3	100 ± 2.8	101 ± 3.8	98 ± 3.9
				Metal ions
				Control	100			100			100			100				100		100		100		100		100
				Fe2+	100 ± 4.3	100 ± 3.6	99 ± 3.6	99 ± 5.8	98 ± 5.7	98 ± 5.3	99 ± 4.2	99 ± 4.4	99 ± 3.6	99 ± 3.8	99 ± 3.8	99 ± 4.3		99 ± 5.2	100 ± 3.7	100 ± 3.3	100 ± 2.8	100 ± 3.8	100 ± 3.2	98 ± 3.8	100 ± 3.9	100 ± 3.9	102 ± 3.9				X
				Fe3+	99 ± 4.7	100 ± 4.7	98 ± 5.4	100 ± 3.7	99 ± 6.3	102 ± 4.7	100 ± 3.7	100 ± 3.5	99 ± 4.6	98 ± 5.7	100 ± 3.5	100 ± 3.5		98 ± 3.2	99 ± 4.2	98 ± 4.2	99 ± 4.2	100 ± 3.7	98 ± 3.9	99 ± 3.8	101 ± 2.8	99 ± 4.2	101 ± 3.0				X
				Zn2+	98 ± 3.2	99 ± 5.3	98 ± 1.9	101 ± 6.3	100 ± 4.4	97 ± 5.3	100 ± 4.3	98 ± 5.3	100 ± 3.6	100 ± 2.5	100 ± 2.7	98 ± 3.8		100 ± 4.3	98 ± 2.7	100 ± 3.1	98 ± 2.8	100 ± 4.3	98 ± 3.7	100 ± 3.9	100 ± 3.9	98 ± 2.8	100 ± 3.9				X
				Cu+	98 ± 4.7	98 ± 3.5	100 ± 4.6	99 ± 3.8	101 ± 7.3	100 ± 5.3	99 ± 3.7	99 ± 3.7	101 ± 4.8	99 ± 2.6	100 ± 3.8	99 ± 3.1		101 ± 3.2	101 ± 3.8	98 ± 2.8	100 ± 3.8	101 ± 3.8	99 ± 4.2	101 ± 3.8	99 ± 4.2	99 ± 3.8	99 ± 2.3				X
				Cu2+	100 ± 3.6	99 ± 4.2	101 ± 3.7	99 ± 3.9	99 ± 7.3	100 ± 6.3	99 ± 3.6	100 ± 3.6	100 ± 3.3	100 ± 3.6	99 ± 4.5	98 ± 3.2		98 ± 4.2	100 ± 3.8	101 ± 4.2	100 ± 3.8	98 ± 4.2	101 ± 3.9	99 ± 3.4	98 ± 3.9	99 ± 4.2	100 ± 3.9				X
				Mn2+	101 ± 3.7	100 ± 3.6	99 ± 5.7	100 ± 7.3	98 ± 4.6	99 ± 3.8	98 ± 4.4	101 ± 4.0	99 ± 3.7	101 ± 3.4	98 ± 3.6	100 ± 4.3		99 ± 3.8	99 ± 4.6	100 ± 3.8	99 ± 2.8	99 ± 3.3	100 ± 3.7	98 ± 3.8	99 ± 3.7	98 ± 3.9	99 ± 3.9				X
				Ni2+	99 ± 4.6	101 ± 6.3	99 ± 3.7	101 ± 3.0	100 ± 3.7	98 ± 7.3	100 ± 3.8	99 ± 3.6	98 ± 4.2	99 ± 3.7	99 ± 6.3	101 ± 3.8		99 ± 3.6	98 ± 5.3	99 ± 2.7	98 ± 4.2	98 ± 4.3	100 ± 0.8	100 ± 3.3	100 ± 3.8	97 ± 4.3	99 ± 4.9				X
				SO42-	100 ± 3.8	99 ± 3.7	99 ± 3.2	99 ± 5.5	101 ± 7.3	99 ± 3.7	99 ± 3.8	98 ± 4.5	100 ± 3.4	100 ± 4.3	98 ± 3.9	98 ± 4.3		99 ± 4.3	100 ± 3.2	99 ± 4.2	100 ± 3.6	100 ± 3.4	99 ± 3.9	98 ± 2.2	98 ± 3.7	100 ± 3.6	101 ± 3.6
				Other
				Control	100			100			100			100				100		100		100		100		100
				Biliverdin	99 ± 5.7	100 ± 4.6	100 ± 4.2	100 ± 4.4	98 ± 3.9	100 ± 3.7	100 ± 4.9	99 ± 4.7	99 ± 5.3	99 ± 5.3	99 ± 6.6	101 ± 4.3		99 ± 6.3	100 ± 3.6	100 ± 3.7	99 ± 3.5	100 ± 3.6	99 ± 4.3	99 ± 3.6	101 ± 5.8	99 ± 6.3	100 ± 3.9				X
				Bilirubin	100 ± 4.8	100 ± 3.6	101 ± 3.8	99 ± 4.9	98 ± 4.7	100 ± 4.8	98 ± 5.3	98 ± 5.3	99 ± 3.9	98 ± 3.7	100 ± 4.8	101 ± 4.2		99 ± 3.7	99 ± 4.6	99 ± 4.7	100 ± 6.3	99 ± 3.6	99 ± 5.5	100 ± 4.8	99 ± 6.2	98 ± 4.3	98 ± 3.3				X
				ATP	100 ± 3.6	98 ± 3.3	99 ± 3.2	99 ± 4.2	99 ± 5.5	99 ± 3.7	99 ± 5.1	100 ± 3.3	99 ± 4.5	99 ± 3.5	101 ± 3.2	99 ± 3.8		100 ± 4.2	99 ± 3.9	99 ± 4.3	100 ± 3.9	102 ± 3.7	100 ± 4.9	100 ± 2.9	99 ± 4.3	99 ± 3.8	102 ± 3.9				X
				ADP	99 ± 4.2	99 ± 5.3	98 ± 4.6	100 ± 7.3	98 ± 4.7	99 ± 6.7	99 ± 4.3	99 ± 3.4	99 ± 4.2	100 ± 3.7	101 ± 3.8	98 ± 4.6		99 ± 3.0	100 ± 3.9	98 ± 3.0	98 ± 4.0	100 ± 3.9	99 ± 4.3	100 ± 3.9	100 ± 3.9	98 ± 3.8	99 ± 3.8				X
				NADH	100 ± 3.7	100 ± 3.3	98 ± 3.7	101 ± 3.7	100 ± 4.0	98 ± 6.3	99 ± 4.9	98 ± 4.5	100 ± 3.5	98 ± 3.2	99 ± 4.1	100 ± 3.7		98 ± 3.3	98 ± 3.0	100 ± 3.7	98 ± 3.0	100 ± 4.3	99 ± 3.8	99 ± 4.3	100 ± 2.9	100 ± 3.2	98 ± 3.1				X
				NAD+	99 ± 3.3	101 ± 3.6	100 ± 3.2	99 ± 6.3	99 ± 3.8	100 ± 3.0	98 ± 4.2	99 ± 4.1	100 ± 3.8	99 ± 3.7	98 ± 2.8	100 ± 4.5		101 ± 3.9	101 ± 3.9	100 ± 3.2	99 ± 4.3	99 ± 3.7	99 ± 4.8	98 ± 4.9	99 ± 2.7	101 ± 3.8	98 ± 3.8				X
				Tetraethyl ammonium	99 ± 4.8	101 ± 4.7	99 ± 3.6	101 ± 5.2	98 ± 5.2	98 ± 5.7	100 ± 9.1	100 ± 3.5	99 ± 3.2	98 ± 4.1	101 ± 3.6	99 ± 3.8		99 ± 3.5	98 ± 5.7	99 ± 3.5	100 ± 3.6	99 ± 0.3	101 ± 3.7	99 ± 3.9	101 ± 4.3	98 ± 3.7	101 ± 5.8
aPeptide names have been abbreviated to 'first residue last residue-total number of residues'.
For example VDPVNF is denoted as VF-6.
bDue to the solubility of some solutes, the highest intracellular concentration tested was 30 mM.
