# Supplementary material for: The natural function of the malaria parasite’s chloroquine resistance transporter
Source: Nat Commun. 2020 Aug 6;11:3922. doi: 10.1038/s41467-020-17781-6 (PMC7413254; doi:10.1038/s41467-020-17781-6)
Supplement: Supplementary file 6 — Supplementary Data 2 [file 41467_2020_17781_MOESM6_ESM.xlsx]

## Sheet: Supp Data 2a
	Supplementary Data 2a: PfCRT-mediated cis-inhibition and trans-stimulation of [3H]CQ transport in the presence of various solutes
	The data presented here is normalised to the oocyte type control.
					Cis-inhibition data							Trans-stimulation data							Assignment as substrate or not a substrate from peptidomic data
					[3H]CQ transport (% PfCRTEcu1110 control)			[3H]CQ transport (% PfCRTDd2 control)				[3H]CQ transport (% PfCRT3D7 control)		[3H]CQ transport (% PfCRTEcu1110 control)		[3H]CQ transport (% PfCRTDd2 control)			Peptides tested before peptidomic data was obtained	Peptides tested after peptidomic data was obtained	Compounds that have been tested as potential co-substrates but are not required for influx of VF-6 via PfCRT into the oocyte
					PfCRTEcu1110			PfCRTDd2				PfCRT3D7		PfCRTEcu1110		PfCRTDd2
	Key				[test solute] = 0.5 mM	[test solute] = 1 mM	[test solute] = 2 mM	[test solute] = 0.5 mM	[test solute] = 1 mM	[test solute] = 2 mM		[test solute]i = 5 mM	[test solute]i = 45 mMb	[test solute]i = 5 mM	[test solute]i = 45 mMb	[test solute]i = 5 mM	[test solute]i = 45 mMb
		n.s.		Amino acids
		*		Control	100			100				100		100		100
		**		L-alanine	93 ± 1.3	95 ± 1.7	97 ± 2.4	95 ± 2.1	94 ± 3.8	96 ± 1.0		97 ± 2.1	97 ± 2.3	97 ± 1.4	99 ± 1.9	95 ± 1.9	96 ± 3.2				X
		***		L-arginine	98 ± 2.5	95 ± 3.5	99 ± 1.6	99 ± 3.2	99 ± 2.6	95 ± 2.4		96 ± 3.7	96 ± 3.1	98 ± 4.1	97 ± 3.4	98 ± 2.1	95 ± 2.5				X
				L-asparagine	94 ± 3.6	84 ± 4.9	100 ± 5.1	98 ± 4.1	99 ± 6.2	95 ± 3.5		98 ± 3.6	98 ± 2.8	96 ± 2.1	96 ± 2.7	99 ± 2.4	96 ± 3.2				X
				L-aspartatic acid	92 ± 1.4	88 ± 2.7	80 ± 1.3	90 ± 5.7	87 ± 6.1	73 ± 3.7		97 ± 3.1	97 ± 3.5	96 ± 2.7	95 ± 3.2	96 ± 3.1	95 ± 2.8				X
				L-cysteine	94 ± 1.6	87 ± 2.6	98 ± 4.5	94 ± 4.1	95 ± 3.6	95 ± 2.8		98 ± 3.1	94 ± 4.4	95 ± 3.0	98 ± 2.6	97 ± 2.6	99 ± 4.5				X
				L-glutamic acid	92 ± 4.5	93 ± 5.1	96 ± 2.7	96 ± 4.7	94 ± 4.2	94 ± 2.9		99 ± 3.9	97 ± 1.8	97 ± 2.4	98 ± 2.4	99 ± 3.5	94 ± 4.2				X
				L-glutamine	97 ± 6.1	95 ± 3.5	96 ± 6.2	98 ± 2.8	98 ± 3.6	95 ± 5.5		97 ± 4.6	98 ± 1.0	97 ± 3.3	97 ± 3.1	99 ± 3.4	98 ± 3.7				X
				L-glycine	94 ± 5.1	98 ± 4.6	95 ± 4.5	95 ± 1.8	94 ± 3.7	93 ± 3.1		96 ± 1.5	98 ± 2.5	98 ± 4.8	96 ± 1.7	97 ± 2.8	96 ± 1.9				X
				L-histidine	95 ± 1.5	94 ± 3.2	98 ± 2.6	96 ± 3.6	97 ± 4.1	98 ± 3.8		95 ± 2.9	97 ± 2.2	98 ± 2.8	97 ± 4.1	99 ± 3.9	95 ± 2.5				X
				L-isoleucine	93 ± 5.9	98 ± 4.1	98 ± 5.2	95 ± 5.1	98 ± 4.9	96 ± 3.7		98 ± 4.1	96 ± 3.5	97 ± 2.1	97 ± 2.4	94 ± 5.1	98 ± 3.6				X
				L-leucine	99 ± 5.1	97 ± 3.1	99 ± 2.1	98 ± 4.7	96 ± 4.2	98 ± 4.7		98 ± 3.4	95 ± 4.1	96 ± 2.6	98 ± 2.2	95 ± 3.4	96 ± 2.9				X
				L-lysine	93 ± 6.7	97 ± 5.2	96 ± 4.1	93 ± 5.2	99 ± 3.6	95 ± 4.1		97 ± 2.0	96 ± 1.9	95 ± 3.8	97 ± 3.3	97 ± 3.4	95 ± 4.5				X
				L-methionine	94 ± 4.4	95 ± 3.1	98 ± 1.5	96 ± 3.6	98 ± 4.7	95 ± 5.1		97 ± 2.1	97 ± 2.7	96 ± 1.4	98 ± 4.6	98 ± 4.1	97 ± 3.5				X
				L-phenylalanine	95 ± 3.6	95 ± 0.3	96 ± 4.1	94 ± 2.7	95 ± 2.7	96 ± 4.2		96 ± 2.8	96 ± 2.1	96 ± 1.9	99 ± 2.5	99 ± 3.9	98 ± 3.0				X
				L-proline	98 ± 4.6	94 ± 3.6	95 ± 2.6	95 ± 4.2	96 ± 3.2	97 ± 4.1		94 ± 5.7	98 ± 2.2	97 ± 2.2	95 ± 2.5	98 ± 3.5	99 ± 4.5				X
				L-serine	97 ± 1.5	97 ± 3.5	98 ± 3.2	99 ± 4.6	96 ± 3.7	94 ± 2.1		98 ± 4.1	97 ± 4.5	98 ± 3.1	96 ± 2.7	97 ± 4.4	98 ± 3.6				X
				L-threonine	94 ± 1.1	95 ± 1.3	94 ± 3.7	95 ± 3.6	94 ± 4.7	92 ± 5.6		97 ± 2.9	96 ± 3.1	99 ± 3.4	97 ± 3.4	96 ± 3.2	97 ± 3.9				X
				L-tyrosine	96 ± 5.3	99 ± 3.1	95 ± 3.4	94 ± 4.6	96 ± 4.1	97 ± 3.5		97 ± 3.4	98 ± 2.2	97 ± 1.8	98 ± 2.6	99 ± 2.6	94 ± 3.3				X
				L-tryptophan	96 ± 3.7	95 ± 4.6	98 ± 3.2	94 ± 4.6	95 ± 1.9	95 ± 1.9		98 ± 4.7	99 ± 3.4	97 ± 2.2	97 ± 4.4	98 ± 1.6	99 ± 1.9				X
				L-valine	98 ± 2.5	95 ± 2.6	94 ± 2.5	98 ± 3.6	98 ± 4.6	93 ± 4.1		96 ± 3.3	96 ± 2.4	96 ± 3.3	98 ± 3.3	97 ± 4.2	95 ± 2.5				X
				Peptides, including those of erythrocyte origina
				Control	100			100				100		100		100
		a and b Hb chains		DE	82 ± 2.1	69 ± 4.2	59 ± 3.2	76 ± 2.1	67 ± 3.2	55 ± 1.0		97 ± 3.4	96 ± 3.3	99 ± 3.7	97 ± 2.3	98 ± 3.7	97 ± 3.0				X
		a and b Hb chains		DL	78 ± 4.1	72 ± 2.5	68 ± 2.2	78 ± 3.1	68 ± 3.2	61 ± 3.2		96 ± 2.5	97 ± 3.8	98 ± 3.9	97 ± 4.1	97 ± 3.3	96 ± 3.9			not a substrate	X
		a and b Hb chains		DP	83 ± 2.6	68 ± 2.6	61 ± 3.2	67 ± 2.9	61 ± 1.3	59 ± 2.7		98 ± 1.4	99 ± 2.8	98 ± 2.4	96 ± 2.9	99 ± 3.2	97 ± 3.6				X
		a and b Hb chains		GE	84 ± 4.7	66 ± 3.5	60 ± 2.5	82 ± 3.5	67 ± 2.1	62 ± 1.2		99 ± 4.3	97 ± 3.2	96 ± 2.1	98 ± 1.9	98 ± 3.2	97 ± 3.7				X
				GQ	99 ± 4.6	97 ± 3.1	96 ± 6.3	95 ± 4.4	93 ± 3.9	91 ± 6.1		97 ± 3.2	98 ± 3.9	97 ± 3.7	95 ± 2.1	98 ± 3.9	94 ± 4.1
		a and b Hb chains		HL	70 ± 2.6	60 ± 3.5	49 ± 4.1	61 ± 1.4	48 ± 2.1	29 ± 1.2		94 ± 3.3	97 ± 3.9	98 ± 5.1	97 ± 3.3	96 ± 2.2	96 ± 2.8				X
		a and b Hb chains		LD	68 ± 4.9	55 ± 2.6	49 ± 1.3	77 ± 3.1	59 ± 2.2	42 ± 2.9		98 ± 3.7	96 ± 2.3	97 ± 3.8	96 ± 3.2	97 ± 2.7	98 ± 3.7		not a substrate		X
		a and b Hb chains		LH	101 ± 7.2	94 ± 4.5	97 ± 3.6	96 ± 3.9	99 ± 4.1	97 ± 2.2		99 ± 4.1	98 ± 2.2	96 ± 4.3	98 ± 3.9	95 ± 1.9	97 ± 2.8
		b Hb chain		PD	57 ± 4.1	42 ± 2.5	28 ± 2.3	48 ± 2.2	40 ± 2.7	22 ± 2.1		98 ± 3.8	98 ± 2.9	97 ± 2.8	99 ± 4.1	95 ± 2.8	98 ± 3.8			not a substrate	X
		b Hb chain		PE	62 ± 2.1	46 ± 1.4	40 ± 3.4	50 ± 1.3	36 ± 2.0	31 ± 1.9		97 ± 4.1	97 ± 2.9	98 ± 3.2	96 ± 2.8	97 ± 4.9	96 ± 4.1		not a substrate		X
		a and b Hb chains		PV	58 ± 3.5	48 ± 1.9	37 ± 1.3	49 ± 1.8	37 ± 2.8	27 ± 0.7		96 ± 3.5	97 ± 2.0	96 ± 2.1	97 ± 3.1	99 ± 3.5	95 ± 4.2				X
		a and b Hb chains		VD	52 ± 5.1	39 ± 3.2	31 ± 2.5	38 ± 1.4	31 ± 1.6	21 ± 0.4		95 ± 4.1	96 ± 4.4	98 ± 2.9	98 ± 3.2	98 ± 3.5	98 ± 3.2		not a substrate		X
		a and b Hb chains		VN	40 ± 3.2	32 ± 1.8	22 ± 4.2	34 ± 2.9	28 ± 0.1	19 ± 0.9		98 ± 3.2	98 ± 4.3	98 ± 4.1	97 ± 2.9	97 ± 2.1	96 ± 3.1				X
		a and b Hb chains		DLS	40 ± 5.1	30 ± 3.6	17 ± 0.1	52 ± 2.0	37 ± 2.0	18 ± 0.3		97 ± 3.2	98 ± 2.8	99 ± 3.8	98 ± 3.9	96 ± 3.3	97 ± 3.4		not a substrate
		a Hb chain		DPV	67 ± 3.7	58 ± 2.5	58 ± 2.4	68 ± 1.9	60 ± 2.9	50 ± 3.2		94 ± 3.4	99 ± 3.9	97 ± 2.2	98 ± 1.9	95 ± 2.2	95 ± 4.1
		b Hb chain		HLD	66 ± 4.1	59 ± 4.1	59 ± 1.1	69 ± 3.0	58 ± 3.7	48 ± 2.9		99 ± 4.1	98 ± 3.8	98 ± 4.0	98 ± 3.2	97 ± 2.9	96 ± 3.7			not a substrate
		a Hb chain		PHF	68 ± 3.1	58 ± 1.1	59 ± 2.5	68 ± 0.3	57 ± 2.0	52 ± 2.6		95 ± 2.3	97 ± 3.4	98 ± 3.9	97 ± 3.9	99 ± 2.9	94 ± 2.9			not a substrate
		b Hb chain		PEE	69 ± 4.2	60 ± 2.7	50 ± 3.1	68 ± 2.3	56 ± 2.8	48 ± 2.1		96 ± 3.3	98 ± 3.9	97 ± 4.8	97 ± 2.4	98 ± 2.8	97 ± 3.3		not a substrate
		b Hb chain		PEN	61 ± 2.5	49 ± 1.4	41 ± 2.5	61 ± 1.0	47 ± 1.0	35 ± 2.1		98 ± 3.6	96 ± 3.9	97 ± 2.9	96 ± 2.0	98 ± 3.4	99 ± 4.2
		a Hb chain		PVN	70 ± 2.0	63 ± 2.4	51 ± 2.9	69 ± 2.2	58 ± 2.1	46 ± 3.1		98 ± 4.3	95 ± 2.2	96 ± 3.2	98 ± 3.9	97 ± 3.1	97 ± 2.0
		b Hb chain		PVQ	69 ± 3.1	57 ± 1.5	69 ± 1.4	82 ± 1.9	68 ± 4.2	60 ± 1.0		98 ± 3.2	98 ± 3.4	97 ± 3.3	99 ± 2.8	96 ± 4.5	98 ± 3.4		not a substrate
		a Hb chain	ASLD	AD-4	42 ± 2.1	28 ± 3.4	21 ± 1.1	31 ± 1.9	22 ± 0.8	12 ± 0.3		97 ± 2.0	98 ± 3.3	98 ± 4.1	97 ± 2.9	96 ± 2.9	95 ± 2.6
		a Hb chain	DPVN	DN-4	66 ± 1.8	61 ± 2.9	48 ± 2.4	63 ± 3.1	47 ± 3.1	42 ± 3.2		116 ± 2.3	147 ± 4.2	102 ± 2.3	98 ± 3.2	99 ± 4.1	98 ± 3.9			boarderline but was substrate
			GGYR	GR-4	71 ± 2.5	59 ± 2.4	48 ± 3.1	71 ± 2.9	58 ± 4.2	40 ± 2.1		98 ± 3.3	97 ± 4.2	97 ± 4.1	98 ± 4.3	99 ± 2.9	100 ± 4.9
		a Hb chain	HVDD	HD-4	49 ± 1.4	39 ± 3.1	28 ± 1.3	44 ± 2.3	31 ± 1.0	19 ± 0.8		96 ± 3.3	94 ± 4.9	99 ± 4.9	97 ± 4.8	97 ± 2.9	98 ± 3.9			not a substrate
		b Hb chain	PVQA	PA-4	61 ± 0.4	52 ± 2.6	39 ± 2.1	51 ± 3.0	41 ± 2.9	31 ± 1.2		124 ± 3.2	141 ± 4.0	117 ± 2.4	127 ± 1.9	96 ± 3.2	110 ± 0.9			substrate
		a Hb chain	PHFD	PD-4	49 ± 2.1	33 ± 1.5	24 ± 1.1	56 ± 1.1	42 ± 0.5	17 ± 0.7		97 ± 2.9	98 ± 4.2	96 ± 3.2	98 ± 4.3	100 ± 4.2	97 ± 2.8		not a substrate
		b Hb chain	PEEK	PK-4	46 ± 1.6	42 ± 4.2	27 ± 1.9	57 ± 2.0	44 ± 2.1	37 ± 2.2		97 ± 3.8	98 ± 3.2	97 ± 2.7	95 ± 3.5	95 ± 4.4	100 ± 4.3		not a substrate
		b Hb chain	PENF	PEF-4	49 ± 2.6	40 ± 3.5	28 ± 2.1	52 ± 2.0	37 ± 2.1	17 ± 0.3		128 ± 3.6	145 ± 4.7	118 ± 1.1	128 ± 2.0	100 ± 3.2	97 ± 3.2		not a substrate
		a Hb chain	PVNF	PF-4	61 ± 2.6	51 ± 4.2	37 ± 2.9	60 ± 3.3	51 ± 0.3	39 ± 2.1		130 ± 3.2	157 ± 4.4	118 ± 0.3	130 ± 3.2	99 ± 1.9	112 ± 0.9			substrate	X
		a Hb chain	PNAL	PL-4	58 ± 0.5	52 ± 2.6	39 ± 2.1	68 ± 2.6	55 ± 4.1	39 ± 1.8		98 ± 4.3	99 ± 3.4	97 ± 4.9	98 ± 3.0	97 ± 2.1	95 ± 3.8		substrate
		b Hb chain	PPVQ	PQ-4	61 ± 3.1	51 ± 1.3	41 ± 3.2	68 ± 3.7	59 ± 2.1	37 ± 2.0		129 ± 2.1	159 ± 5.2	120 ± 3.2	132 ± 1.1	98 ± 4.2	110 ± 1.1			boarderline but was substrate
		b Hb chain	VHLT	VT-4	56 ± 4.1	39 ± 4.1	27 ± 1.4	51 ± 2.0	39 ± 2.8	16 ± 0.4		97 ± 3.2	95 ± 4.7	99 ± 3.2	97 ± 3.6	97 ± 4.6	98 ± 3.2		not a substrate
		b Hb chain	DPENF	DEF-5	41 ± 2.7	28 ± 1.0	18 ± 0.3	29 ± 2.1	20 ± 1.1	11 ± 0.1		129 ± 3.2	162 ± 4.2	122 ± 1.9	137 ± 2.5	100 ± 2.1	112 ± 0.5			substrate
		a Hb chain	DPVNF	DF-5	40 ± 2.1	32 ± 1.6	21 ± 1.0	38 ± 3.1	27 ± 0.9	15 ± 0.5		128 ± 3.1	158 ± 4.2	120 ± 2.4	128 ± 2.9	101 ± 3.5	113 ± 1.2			substrate	X
		erythrocytic protein	DLPVG	DG-5	46 ± 1.8	33 ± 2.7	17 ± 1.1	29 ± 0.6	22 ± 1.3	11 ± 0.1		128 ± 2.2	146 ± 3.2	115 ± 1.5	118 ± 1.1	98 ± 1.0	113 ± 1.1			substrate
		b Hb chain	GLAHL	GL-5	68 ± 2.5	58 ± 3.5	28 ± 2.0	62 ± 1.1	50 ± 3.5	20 ± 1.3		97 ± 3.5	94 ± 4.6	96 ± 4.1	99 ± 3.6	98 ± 4.1	98 ± 3.3
		b Hb chain	GTFAT	GT-5	51 ± 1.1	41 ± 2.5	30 ± 0.4	62 ± 2.0	50 ± 2.2	20 ± 1.1		96 ± 3.5	96 ± 3.4	98 ± 4.6	98 ± 4.4	96 ± 3.5	96 ± 4.2		substrate
		a Hb chain	HVDDM	HM-5	45 ± 2.6	41 ± 3.5	32 ± 2.1	32 ± 0.8	19 ± 2.0	9 ± 0.1		130 ± 4.2	178 ± 5.2	122 ± 1.1	135 ± 4.2	100 ± 2.5	113 ± 2.2
		a Hb chain	HFDLS	HS-5	20 ± 1.3	9 ± 0.1	4.3 ± 0.1	20 ± 0.1	9 ± 0.2	3.2 ± 0.1		139 ± 4.1	166 ± 3.2	120 ± 2.1	131 ± 1.8	100 ± 3.2	112 ± 1.1			substrate
			KEEAE	KE-5	68 ± 3.5	61 ± 1.5	54 ± 2.1	68 ± 3.2	60 ± 4.9	50 ± 1.1		98 ± 3.3	96 ± 2.1	98 ± 3.1	98 ± 1.3	97 ± 4.2	99 ± 3.2
		b Hb chain	LDNLK	LK-5	40 ± 1.4	30 ± 1.9	21 ± 1.9	31 ± 1.4	21 ± 1.9	13 ± 0.7		127 ± 4.2	180 ± 7.2	97 ± 4.2	136 ± 5.1	100 ± 1.3	94 ± 3.2
		b Hb chain	PPVQA	PA-5	59 ± 2.1	41 ± 1.4	28 ± 0.5	39 ± 1.1	31 ± 3.1	19 ± 1.2		133 ± 4.6	178 ± 5.2	91 ± 5.7	97 ± 4.4	100 ± 4.2	95 ± 5.6			substrate
		a Hb chain	PNALS	PS-5	50 ± 2.5	42 ± 1.8	29 ± 1.1	39 ± 0.3	30 ± 2.7	19 ± 0.3		131 ± 6.2	180 ± 3.6	127 ± 2.6	136 ± 4.6	99 ± 4.6	96 ± 4.1			substrate
		b Hb chain	TPPVQ	TQ-5	56 ± 3.1	49 ± 2.6	42 ± 2.4	50 ± 2.1	30 ± 2.1	15 ± 0.3		94 ± 3.5	96 ± 4.2	96 ± 3.5	96 ± 2.3	96 ± 3.2	97 ± 4.5		substrate
		a Hb chain	VDPVN	VN-5	52 ± 1.8	38 ± 2.6	27 ± 0.5	42 ± 2.7	30 ± 3.0	19 ± 0.3		131 ± 4.6	181 ± 5.7	128 ± 3.6	136 ± 3.5	101 ± 3.5	112 ± 1.4			substrate	X
		a Hb chain	YFPHF	YF-5	63 ± 3.5	48 ± 1.0	32 ± 2.1	53 ± 3.1	39 ± 2.1	7.2 ± 0.1		128 ± 2.3	147 ± 4.2	120 ± 2.7	131 ± 3.6	97 ± 3.4	113 ± 2.4		substrate
			YIGSR	YR-5	71 ± 1.6	55 ± 1.4	49 ± 2.4	73 ± 3.9	58 ± 3.1	61 ± 2.9		98 ± 2.6	94 ± 2.1	98 ± 4.2	96 ± 3.5	94 ± 4.6	96 ± 4.1
		b Hb chain	YPWTQ	YQ-5	72 ± 6.9	61 ± 1.4	49 ± 2.5	67 ± 2.2	51 ± 3.2	27 ± 1.1		96 ± 3.5	97 ± 3.7	99 ± 3.5	98 ± 2.2	97 ± 4.6	96 ± 2.7			boarderline but was not a substrate
		b Hb chain	DPENFR	DR-6	38 ± 1.3	35 ± 4.2	27 ± 0.1	38 ± 0.3	30 ± 1.0	17 ± 0.3		137 ± 4.6	188 ± 5.7	118 ± 0.6	127 ± 4.2	100 ± 3.7	112 ± 4.3
		b Hb chain	FSDGLA	FA-6	60 ± 0.7	42 ± 2.5	32 ± 0.5	29 ± 0.1	17 ± 0.7	10 ± 0.3		134 ± 3.2	190 ± 4.6	98 ± 4.5	96 ± 4.7	102 ± 6.2	98 ± 4.2			boarderline but was substrate
		a Hb chain	HAGEYG	HG-6	35 ± 4.6	27 ± 4.1	12 ± 0.1	36 ± 2.1	22 ± 0.9	9.3 ± 0.1		136 ± 3.6	190 ± 4.2	98 ± 2.4	96 ± 3.3	101 ± 3.3	98 ± 2.5		substrate
		b Hb chain	HVDPEN	HN-6	61 ± 1.5	44 ± 3.1	49 ± 2.4	21 ± 0.7	15 ± 1.1	7.3 ± 0.2		148 ± 4.6	193 ± 4.7	117 ± 2.2	136 ± 3.2	100 ± 2.1	113 ± 1.1		substrate
		a Hb chain	HVDDMP	HP-6	40 ± 1.0	31 ± 1.6	21 ± 1.6	22 ± 2.9	16 ± 1.2	4.1 ± 0.1		142 ± 3.3	190 ± 4.3	122 ± 4.2	139 ± 3.4	103 ± 1.1	112 ± 1.1			substrate
		a Hb chain	PHFDLS	PS-6	41 ± 2.5	33 ± 1.7	21 ± 1.6	46 ± 1.0	32 ± 1.1	17 ± 0.3		140 ± 4.3	188 ± 4.5	121 ± 4.5	138 ± 4.6	96 ± 4.7	95 ± 4.6			substrate
		a Hb chain	VDPVNF	VF-6	50 ± 2.4	39 ± 4.1	26 ± 2.1	30 ± 1.1	21 ± 0.8	8.1 ± 0.2		147 ± 5.2	195 ± 4.6	126 ± 2.4	137 ± 3.2	103 ± 3.1	112 ± 2.1		substrate
		b Hb chain	VDEVGG	VG-6	61 ± 3.5	51 ± 2.6	39 ± 1.4	55 ± 1.8	44 ± 2.7	38 ± 1.3		140 ± 4.4	190 ± 3.6	128 ± 4.2	139 ± 4.6	102 ± 4.7	112 ± 0.9			substrate
		a Hb chain	VLSPAD	VD-6	58 ± 3.5	48 ± 3.2	39 ± 0.4	47 ± 1.8	28 ± 1.1	29 ± 1.0		97 ± 4.2	95 ± 4.1	98 ± 3.2	98 ± 3.3	101 ± 3.6	98 ± 3.3			not a substrate
		a Hb chain	DMPNALS	DS-7	51 ± 4.1	48 ± 1.4	29 ± 1.5	49 ± 1.1	41 ± 1.0	27 ± 0.2		136 ± 4.1	188 ± 4.6	128 ± 3.1	135 ± 4.2	97 ± 3.6	112 ± 3.5			substrate
		b Hb chain	EFTPPVQ	EQ-7	44 ± 1.4	32 ± 2.4	22 ± 2.9	40 ± 1.1	28 ± 0.2	17 ± 1.1		136 ± 4.2	188 ± 4.7	129 ± 4.5	136 ± 2.7	96 ± 3.3	112 ± 3.2			substrate
		a Hb chain	FPHFDLS	FS-7	39 ± 2.5	31 ± 1.7	17 ± 0.8	30 ± 3.7	19 ± 0.7	11 ± 0.7		96 ± 4.6	99 ± 2.7	99 ± 3.6	98 ± 4.3	95 ± 4.2	98 ± 4.1			not a substrate
		b Hb chain	HVDPENF	HF-7	41 ± 1.8	31 ± 3.1	22 ± 0.4	40 ± 2.3	31 ± 2.3	18 ± 0.6		140 ± 5.2	189 ± 6.2	131 ± 3.7	138 ± 4.1	100 ± 1.9	112 ± 1.7			substrate
		a Hb chain	HVDDMPN	HN-7	36 ± 1.6	31 ± 3.5	21 ± 1.3	37 ± 1.7	20 ± 0.5	9.2 ± 1.1		142 ± 4.5	187 ± 4.5	132 ± 4.3	140 ± 4.2	100 ± 3.2	98 ± 3.5			substrate
		a Hb chain	LSFPTTK	LK-7	47 ± 1.1	33 ± 2.4	17 ± 0.4	48 ± 2.6	37 ± 1.7	18 ± 0.7		93 ± 3.2	94 ± 3.6	97 ± 3.3	93 ± 3.7	98 ± 4.3	95 ± 3.3			not a substrate
		a Hb chain	SHCLLVT	ST-7	39 ± 1.1	31 ± 2.5	19 ± 1.4	38 ± 1.0	27 ± 1.3	12 ± 0.1		140 ± 4.3	192 ± 4.6	130 ± 3.2	136 ± 4.3	97 ± 3.2	113 ± 2.0
		a Hb chain	VDPVNFK	VK-7	40 ± 2.5	27 ± 4.1	22 ± 2.4	17 ± 0.3	9 ± 0.1	3.2 ± 0.1		128 ± 3.2	179 ± 5.3	132 ± 3.5	138 ± 4.1	100 ± 4.2	98 ± 2.2			substrate
		a Hb chain	AEALERMF	AF-8	52 ± 2.9	41 ± 2.1	32 ± 1.1	61 ± 1.3	52 ± 2.6	19 ± 0.1		97 ± 3.2	97 ± 3.5	96 ± 3.1	98 ± 4.1	97 ± 2.8	96 ± 4.3			not a substrate
		erythrocytic protein	DLDDALDK	DK-8	49 ± 1.4	39 ± 2.1	30 ± 0.8	44 ± 3.7	32 ± 1.5	24 ± 0.8		96 ± 3.3	96 ± 3.4	95 ± 4.9	97 ± 2.9	98 ± 3.3	95 ± 4.1			not a substrate
		a Hb chain	DLHAHKLR	DR-8	58 ± 1.2	42 ± 2.6	28 ± 2.4	47 ± 3.9	31 ± 2.1	12 ± 0.9		130 ± 5.2	181 ± 5.2	130 ± 3.3	139 ± 3.7	100 ± 2.9	110 ± 3.7
		erythrocytic protein	DTSLKPIS	DS-8	57 ± 2.1	42 ± 3.1	28 ± 1.3	40 ± 2.2	28 ± 0.6	19 ± 0.3		135 ± 3.7	180 ± 3.4	127 ± 2.8	140 ± 4.1	95 ± 3.1	112 ± 1.2			substrate
		b Hb chain	EFTPPVQA	EA-8	58 ± 1.1	43 ± 1.6	29 ± 2.5	39 ± 2.3	27 ± 0.9	18 ± 0.2		131 ± 2.9	174 ± 3.3	127 ± 3.1	136 ± 4.1	97 ± 2.2	98 ± 1.9			substrate
		a Hb chain	HVDDMPNA	HA-8	50 ± 2.1	40 ± 2.5	27 ± 1.4	48 ± 3.1	27 ± 0.4	20 ± 1.3		99 ± 3.8	97 ± 4.1	95 ± 2.2	99 ± 3.8	96 ± 3.1	96 ± 2.1			boarderline but was not a substrate
		b Hb chain	LHVDPENF	LF-8	31 ± 1.1	22 ± 2.0	11 ± 0.1	37 ± 2.0	21 ± 0.5	11 ± 0.2		97 ± 2.2	98 ± 4.2	96 ± 2.1	95 ± 3.2	99 ± 3.1	98 ± 2.3			not a substrate
		a Hb chain	LSDLHAHK	LK-8	62 ± 3.1	48 ± 2.2	39 ± 2.4	55 ± 2.3	51 ± 0.1	25 ± 0.3		98 ± 3.4	96 ± 1.3	97 ± 1.4	98 ± 3.4	98 ± 3.3	97 ± 3.1
		b Hb chain	VHLTPEEK	VK-8	64 ± 2.7	49 ± 3.1	41 ± 2.3	69 ± 3.1	63 ± 5.2	25 ± 0.3		132 ± 3.2	166 ± 4.2	98 ± 2.9	100 ± 4.2	100 ± 3.4	98 ± 2.3			boarderline but was substrate
		b Hb chain	VVYPWTQR	VR-8	42 ± 2.6	32 ± 1.9	21 ± 1.4	40 ± 3.2	22 ± 1.1	11 ± 0.8		96 ± 2.8	98 ± 2.9	97 ± 1.8	98 ± 3.7	96 ± 1.4	95 ± 1.5
		a Hb chain	YFPHFDLS	YS-8	43 ± 3.2	33 ± 2.6	25 ± 1.5	38 ± 2.7	28 ± 0.5	17 ± 0.1		96 ± 2.8	98 ± 2.8b	98 ± 3.1	97 ± 1.5b	98 ± 1.1	97 ± 1.7b			not a substrate
		b Hb chain	HVDPENFRL	HL-9	41 ± 2.5	35 ± 2.6	28 ± 0.1	38 ± 1.0	31 ± 0.3	9 ± 0.8		98 ± 3.5	97 ± 3.1	98 ± 3.6	96 ± 2.1	97 ± 2.0	98 ± 3.3			not a substrate
		b Hb chain	KEFTPPVQA	KA-9	48 ± 2.1	41 ± 2.1	30 ± 1.1	48 ± 2.0	32 ± 2.1	7 ± 0.1		130 ± 2.2	160 ± 3.9	98 ± 2.8	98 ± 2.0	98 ± 2.2	98 ± 1.7			substrate
		b Hb chain	DKLHVDPENF	DF-10	48 ± 3.1	34 ± 2.6	22 ± 0.4	52 ± 3.9	38 ± 2.1	20 ± 0.7		126 ± 1.9	159 ± 2.0	127 ± 2.2	137 ± 1.7	99 ± 1.8	97 ± 1.7		substrate
		a Hb chain	KLLSHCLLVT	KT-10	42 ± 2.2	33 ± 3.7	18 ± 1.0	37 ± 2.1	21 ± 0.7	11 ± 0.7		99 ± 3.1	99 ± 3.6	99 ± 4.2	96 ± 3.0	97 ± 1.0	96 ± 2.2
		b Hb chain	LTPEEKSAVT	LT-10	48 ± 2.4	40 ± 2.3	27 ± 1.3	33 ± 1.0	21 ± 1.8	8 ± 0.3		127 ± 3.6	160 ± 4.1	117 ± 2.0	128 ± 2.9	100 ± 1.7	110 ± 0.7		substrate
		erythrocytic protein	GYDDKNGPEQW	GW-11	43 ± 2.6	27 ± 2.2	19 ± 0.4	30 ± 2.1	22 ± 1.2	9 ± 0.6		96 ± 2.2	98 ± 2.8	97 ± 2.7	96 ± 3.3	99 ± 2.9	98 ± 3.5			not a substrate
		b Hb chain	LTPEEKSAVTA	LA-11	49 ± 1.4	37 ± 2.1	22 ± 0.5	30 ± 2.3	22 ± 0.9	10 ± 0.3		131 ± 3.2	159 ± 3.8	117 ± 1.9	127 ± 1.0	98 ± 1.0	96 ± 3.2		substrate
		erythrocytic protein	VEPSDTIENVK	VK-11	48 ± 4.1	37 ± 0.4	23 ± 1.9	39 ± 2.2	31 ± 1.9	19 ± 1.1		132 ± 2.8	158 ± 1.9b	117 ± 1.0	127 ± 1.9b	95 ± 1.8	96 ± 2.1b			substrate
		a Hb chain	VAHVDDMPNAL	VL-11	43 ± 3.1	38 ± 0.5	29 ± 1.4	40 ± 3.7	27 ± 2.1	18 ± 0.3		132 ± 1.8	155 ± 2.6	117 ± 1.1	124 ± 1.8	97 ± 1.0	110 ± 0.4		substrate
		a Hb chain	AHAGEYGAEALE	AE-12	46 ± 3.6	30 ± 0.4	22 ± 0.7	42 ± 1.0	30 ± 2.2	18 ± 0.8		98 ± 3.6	98 ± 3.2	98 ± 4.0	98 ± 0.4	95 ± 1.1	97 ± 2.1		not a substrate
		b Hb chain	LTPEEKSAVTAL	LL-12	43 ± 3.6	40 ± 1.1	28 ± 1.4	30 ± 1.3	21 ± 1.0	12 ± 0.8		97 ± 2.9	97 ± 3.4b	96 ± 1.9	98 ± 1.7b	97 ± 1.0	98 ± 1.1b			not a substrate
		b Hb chain	VHLTPEEKSAVT	VT-12	48 ± 5.1	43 ± 1.2	28 ± 1.3	42 ± 2.0	30 ± 1.2	20 ± 1.9		94 ± 3.9	97 ± 2.9b	98 ± 3.7	99 ± 2.9b	97 ± 2.9	98 ± 2.2b		not a substrate
		b Hb chain	GTFATLSELHCDK	GK-13	41 ± 1.5	29 ± 1.9	20 ± 0.3	47 ± 1.3	34 ± 2.1	10 ± 0.9		98 ± 3.6	98 ± 4.1b	97 ± 3.8	97 ± 1.9b	97 ± 3.2	95 ± 1.3b
		b Hb chain	SFGDLSTPDAVMG	SG-13	50 ± 1.4	37 ± 1.1	29 ± 1.3	32 ± 1.3	17 ± 1.1	8 ± 0.2		98 ± 4.1	97 ± 1.9b	98 ± 3.3	99 ± 1.8b	96 ± 2.7	98 ± 3.0b		not a substrate
		erythrocytic protein	DDEGDDDPVPLPNVNA	DA-16	49 ± 3.1	34 ± 2.0	20 ± 1.5	55 ± 2.2	40 ± 3.8	13 ± 1.0		97 ± 3.4	97 ± 2.2b	97 ± 2.9	98 ± 2.9b	100 ± 3.2	100 ± 1.9b			not a substrate
		a Hb chain	NAVAHVDDMPNALSALSDLH	NH-20	51 ± 1.4	35 ± 2.2	22 ± 2.2	30 ± 1.8	27 ± 2.4	11 ± 0.5		95 ± 4.9	95 ± 3.2b	100 ± 3.2	97 ± 3.2b	98 ± 4.3	97 ± 3.6b			not a substrate
		b Hb chain	FESFGDLSTPDAVMGNPKVK	FK-20	50 ± 1.9	40 ± 2.1	31 ± 1.0	30 ± 1.1	23 ± 2.0	8 ± 0.2		96 ± 3.9	98 ± 1.7b	96 ± 4.4	97 ± 2.0b	95 ± 2.2	98 ± 4.3b			not a substrate
		b Hb chain	LTPEEKSAVTALWGKVNVDEVGGEA	LA-25	49 ± 1.9	41 ± 1.0	35 ± 1.9	40 ± 2.1	33 ± 1.9	11 ± 0.5		97 ± 2.9	97 ± 3.1b	99 ± 4.1	98 ± 4.2b	96 ± 2.1	97 ± 3.3b			not a substrate
				Modified peptides and Peptide mimics
				Control	100			100				100		100		100
				D-VF-6	49 ± 2.1	38 ± 2.1	32 ± 2.1	40 ± 2.1	27 ± 1.9	17 ± 0.4		115 ± 2.4	139 ± 2.7	117 ± 3.3	133 ± 3.1	97 ± 2.4	110 ± 1.2
				N-acetyl-YFPHF-C-amide	41 ± 1.1	29 ± 1.5	20 ± 3.1	37 ± 2.1	26 ± 0.3	16 ± 0.9		116 ± 2.1	142 ± 3.2	116 ± 2.6	132 ± 3.7	99 ± 3.2	112 ± 2.1
				N-acetyl-SHCLLVT-C-amide	58 ± 2.1	49 ± 3.2	36 ± 2.1	47 ± 1.6	36 ± 1.3	27 ± 0.2		116 ± 1.9	132 ± 3.5	113 ± 1.5	132 ± 2.8	98 ± 2.2	111 ± 1.4
				Leupeptin	55 ± 2.0	47 ± 1.4	31 ± 2.0	52 ± 1.0	35 ± 0.3	20 ± 0.7		97 ± 2.1	98 ± 1.9	99 ± 1.5	97 ± 3.6	98 ± 2.5	96 ± 2.7
				MDL 28170	50 ± 1.1	39 ± 1.0	34 ± 2.1	50 ± 1.1	31 ± 1.9	15 ± 0.1		96 ± 2.8	97 ± 1.3	97 ± 3.3	96 ± 3.2	98 ± 2.8	98 ± 2.2
				Pepstatin A	38 ± 1.4	23 ± 1.8	15 ± 0.9	37 ± 2.6	26 ± 0.9	12 ± 0.3		110 ± 1.3	139 ± 2.7	98 ± 4.2	97 ± 4.1	97 ± 3.0	97 ± 2.4
				Saquinavir	38 ± 2.2	23 ± 0.9	15 ± 0.9	39 ± 2.1	25 ± 0.7	17 ± 0.3		113 ± 2.2	145 ± 4.2	128 ± 3.2	138 ± 3.4	97 ± 3.2	110 ± 3.2
				Nelfinavir	37 ± 1.1	27 ± 0.9	12 ± 0.2	30 ± 1.9	17 ± 0.2	11 ± 0.3		116 ± 3.3	132 ± 4.2	112 ± 4.2	128 ± 4.1	98 ± 2.8	110 ± 1.6
				Indinavir	38 ± 2.1	27 ± 0.9	16 ± 0.1	41 ± 2.5	28 ± 1.6	12 ± 0.1		116 ± 4.2	141 ± 1.9	116 ± 3.1	129 ± 2.0	99 ± 2.1	110 ± 2.3
				E-64	60 ± 4.3	48 ± 4.1	41 ± 2.6	55 ± 2.7	47 ± 2.0	30 ± 1.3		98 ± 2.9	99 ± 2.5	97 ± 2.6	97 ± 2.7	96 ± 2.2	98 ± 1.6
				Lopinavir	96 ± 3.9	93 ± 6.1	96 ± 5.1	96 ± 5.2	98 ± 4.6	95 ± 0.4		98 ± 1.6	97 ± 1.5	97 ± 3.6	98 ± 2.4	97 ± 3.4	97 ± 3.5
				Ritonavir	40 ± 2.1	27 ± 1.0	11 ± 0.1	39 ± 2.5	28 ± 1.0	12 ± 0.4		96 ± 2.7	96 ± 2.6	97 ± 3.5	99 ± 2.8	98 ± 4.1	99 ± 2.4
				Oxidised glutathione (GSSG)	40 ± 3.1	35 ± 1.0	29 ± 1.9	37 ± 1.5	24 ± 1.0	10 ± 0.4		98 ± 1.9	98 ± 2.2	99 ± 3.7	98 ± 3.3	97 ± 1.9	100 ± 4.2				X
				Reduced glutathione (GSH)	50 ± 2.2	43 ± 2.2	30 ± 2.2	49 ± 2.1	43 ± 1.8	33 ± 1.5		96 ± 3.7	98 ± 3.9	98 ± 2.2	97 ± 2.8	100 ± 2.2	98 ± 2.2				X
				Vitamins and co-factors
				Control	100			100				100		100		100
				α-tocopherol (Vitamin E)	97 ± 4.1	98 ± 4.6	100 ± 4.2	94 ± 4.2	79 ± 2.3	77 ± 3.8		92 ± 5.3	97 ± 2.3	96 ± 2.9	97 ± 2.0	97 ± 3.9	97 ± 3.3				X
				4-aminobenzoic acid	98 ± 4.1	99 ± 4.2	98 ± 4.6	98 ± 4.4	97 ± 4.4	97 ± 3.2		96 ± 4.2	97 ± 3.9	97 ± 3.44	97 ± 4.2	97 ± 2.4	97 ± 2.8
				6-biopterin	96 ± 4.5	97 ± 3.9	98 ± 3.9	96 ± 3.2	97 ± 3.2	98 ± 4.4		97 ± 4.1	96 ± 4.2	98 ± 2.2	96 ± 4.2	99 ± 3.5	96 ± 2.5				X
				Acetyl coenzyme A	97 ± 4.1	96 ± 4.4	97 ± 4.4	98 ± 4.1	98 ± 3.9	97 ± 3.8		98 ± 1.9	99 ± 3.2	99 ± 3.5	96 ± 3.8	98 ± 2.2	98 ± 2.2				X
				Ascorbic acid (Vitamin C)	98 ± 5.1	97 ± 5.2	97 ± 5.1	99 ± 4.2	97 ± 4.1	96 ± 4.1		98 ± 3.3	98 ± 2.2	97 ± 2.2	98 ± 2.7	98 ± 3.5	99 ± 4.6
				Folate (Vitamin B9)	97 ± 4.5	98 ± 4.1	97 ± 4.8	97 ± 5.1	96 ± 3.2	96 ± 3.9		97 ± 2.9	97 ± 2.0	96 ± 3.2	99 ± 3.8	96 ± 3.5	98 ± 3.5				X
				Pyridoxine (Vitamin B6)	99 ± 3.8	97 ± 4.4	98 ± 5.6	88 ± 6.4	79 ± 2.1	70 ± 4.4		103 ± 3.3	97 ± 4.3	96 ± 1.0	96 ± 3.5	98 ± 2.0	97 ± 4.1				X
				Riboflavin (Vitamin B2)	97 ± 4.1	96 ± 3.9	98 ± 4.4	97 ± 4.5	98 ± 4.7	98 ± 4.8		96 ± 1.9	97 ± 2.9	97 ± 3.0	96 ± 1.3	99 ± 3.4	96 ± 2.2				X
				Thiamine (Vitamin B1)	96 ± 5.2	97 ± 3.8	97 ± 4.0	98 ± 3.2	97 ± 3.8	96 ± 4.2		99 ± 2.9	98 ± 1.9	96 ± 2.6	98 ± 4.3	100 ± 4.3	97 ± 3.8				X
				Carbohydrates
				Control	100			100				100		100		100
				Glucose	97 ± 4.2	99 ± 5.2	98 ± 4.2	97 ± 3.3	99 ± 3.2	98 ± 4.3		97 ± 4.2	96 ± 2.8	98 ± 1.1	97 ± 2.5	97 ± 3.4	96 ± 4.3
				Mannose	96 ± 4.5	97 ± 3.7	96 ± 4.1	98 ± 4.5	97 ± 3.9	97 ± 3.2		98 ± 4.4	97 ± 1.9	99 ± 3.4	98 ± 2.4	98 ± 3.5	95 ± 2.9
				Sucrose	97 ± 4.1	96 ± 4.3	97 ± 3.7	99 ± 3.5	97 ± 4.5	97 ± 4.3		99 ± 4.5	96 ± 1.5	97 ± 2.7	99 ± 3.5	96 ± 3.4	96 ± 1.9
				Carboxylates
				Control	100			100				100		100		100
				α-ketoglutarate	97 ± 4.2	97 ± 4.2	97 ± 4.2	97 ± 4.4	97 ± 3.2	98 ± 4.3		98 ± 4.2	98 ± 3.4	97 ± 2.8	98 ± 3.4	96 ± 3.2	98 ± 3.5
				Acetate	96 ± 4.3	97 ± 4.7	96 ± 4.3	97 ± 4.1	96 ± 4.7	96 ± 3.3		97 ± 1.5	97 ± 3.3	96 ± 4.1	97 ± 2.2	96 ± 2.8	99 ± 4.1				X
				Citrate	98 ± 3.3	98 ± 3.2	98 ± 3.3	96 ± 3.8	98 ± 2.7	98 ± 4.2		97 ± 3.2	96 ± 3.0	97 ± 3.9	98 ± 2.8	98 ± 2.1	97 ± 2.6				X
				Formate	99 ± 4.1	99 ± 2.6	98 ± 4.6	96 ± 3.5	97 ± 2.2	98 ± 4.1		99 ± 3.7	99 ± 3.8	99 ± 3.9	99 ± 3.5	99 ± 2.9	96 ± 2.9				X
				Fumarate	97 ± 4.7	97 ± 4.3	97 ± 3.4	98 ± 3.6	96 ± 4.2	96 ± 4.2		98 ± 3.9	98 ± 3.1	98 ± 3.0	96 ± 2.7	97 ± 2.8	97 ± 2.5				X
				Lactate	96 ± 4.2	97 ± 4.2	98 ± 5.2	98 ± 3.3	99 ± 4.2	98 ± 2.9		97 ± 4.8	96 ± 3.3	97 ± 2.6	98 ± 4.5	96 ± 3.3	98 ± 3.3				X
				Malate	97 ± 3.3	97 ± 4.3	95 ± 4.4	98 ± 4.7	98 ± 3.7	97 ± 4.6		96 ± 2.7	97 ± 2.9	97 ± 3.0	98 ± 3.8	97 ± 3.1	98 ± 3.2				X
				Oxaloaceate	97 ± 3.2	98 ± 5.3	98 ± 3.6	97 ± 3.0	98 ± 4.3	98 ± 3.2		97 ± 3.0	99 ± 2.2	98 ± 2.2	97 ± 2.0	98 ± 2.9	99 ± 2.7				X
				Pyruvate	96 ± 4.3	99 ± 4.2	99 ± 4.1	96 ± 4.1	97 ± 2.5	98 ± 2.4		94 ± 2.2	98 ± 3.3	99 ± 2.7	96 ± 3.5	99 ± 2.5	97 ± 4.2				X
				Succinate	98 ± 4.3	97 ± 3.2	97 ± 4.8	97 ± 3.7	96 ± 3.3	99 ± 3.8		99 ± 3.9	96 ± 4.0	98 ± 3.8	98 ± 3.3	98 ± 2.9	96 ± 2.9				X
				Lipids
				Control	100			100				100		100		100
				Phophatidylcholine	97 ± 3.6	98 ± 4.3	97 ± 3.5	96 ± 3.3	97 ± 4.0	98 ± 4.4		96 ± 3.2	99 ± 2.8	100 ± 2.2	99 ± 3.3	96 ± 4.2	98 ± 1.9
				Phophatidylethanolamine	97 ± 4.4	97 ± 4.4	99 ± 4.5	98 ± 2.4	96 ± 3.3	99 ± 4.6		97 ± 4.3	97 ± 2.2	98 ± 3.4	97 ± 2.4	97 ± 3.2	97 ± 3.3
				Phophatidylserine	97 ± 3.4	96 ± 3.2	97 ± 3.2	97 ± 4.1	98 ± 4.5	96 ± 4.1		99 ± 3.8	96 ± 3.3	97 ± 3.0	96 ± 5.4	98 ± 3.3	99 ± 3.2
				Organic cations
				Control	100			100				100		100		100
				Choline	97 ± 4.4	97 ± 4.4	97 ± 3.3	97 ± 4.1	98 ± 4.2	96 ± 3.3		97 ± 4.3	98 ± 1.1	98 ± 4.3	97 ± 2.2	100 ± 2.2	98 ± 4.2				X
				Guanidine	96 ± 4.1	97 ± 3.1	98 ± 4.4	96 ± 3.8	96 ± 2.4	98 ± 2.6		100 ± 4.2	97 ± 2.4	100 ± 4.9	96 ± 4.2	98 ± 3.2	99 ± 4.3				X
				Polyamines
				Control	100			100				100		100		100
				Spermidine	97 ± 2.2	98 ± 4.6	96 ± 3.1	97 ± 3.4	98 ± 3.2	97 ± 4.6		97 ± 3.4	98 ± 3.7	98 ± 1.9	96 ± 4.4	99 ± 4.1	98 ± 2.2
				Spermine	98 ± 4.2	97 ± 4.1	99 ± 4.3	98 ± 3.5	97 ± 4.6	97 ± 4.1		96 ± 3.2	97 ± 2.0	96 ± 2.1	98 ± 3.3	99 ± 2.0	96 ± 2.8
				Metal ions
				Control	100			100				100		100		100
				Fe2+	97 ± 3.2	97 ± 3.3	97 ± 4.1	97 ± 4.2	97 ± 4.2	97 ± 3.4		98 ± 2.4	98 ± 4.3	96 ± 4.1	98 ± 4.1	98 ± 4.2	99 ± 1.1				X
				Fe3+	98 ± 4.2	98 ± 4.2	97 ± 3.2	96 ± 4.2	98 ± 3.3	98 ± 4.4		98 ± 4.6	96 ± 2.9	97 ± 2.6	99 ± 1.7	97 ± 2.4	99 ± 1.9				X
				Zn2+	98 ± 3.2	96 ± 4.2	98 ± 4.5	98 ± 3.8	98 ± 4.3	96 ± 2.0		98 ± 3.5	96 ± 2.2	98 ± 4.4	98 ± 2.6	96 ± 3.7	98 ± 2.6				X
				Cu+	97 ± 4.4	97 ± 3.1	99 ± 3.2	97 ± 4.2	98 ± 4.2	97 ± 4.3		99 ± 4.1	97 ± 3.7	99 ± 2.9	97 ± 3.2	97 ± 3.8	97 ± 1.7				X
				Cu2+	97 ± 4.3	98 ± 4.1	98 ± 4.1	98 ± 4.2	97 ± 3.2	96 ± 4.9		96 ± 3.9	99 ± 2.1	97 ± 2.1	96 ± 3.7	97 ± 5.2	98 ± 3.6				X
				Mn2+	96 ± 3.5	99 ± 3.5	97 ± 4.1	99 ± 4.2	96 ± 4.2	98 ± 3.8		97 ± 2.9	98 ± 4.2	96 ± 2.0	97 ± 5.2	96 ± 2.6	97 ± 2.7				X
				Ni2+	98 ± 4.1	97 ± 3.2	96 ± 3.3	97 ± 4.2	97 ± 4.1	99 ± 4.1		96 ± 3.0	98 ± 1.6	98 ± 2.2	98 ± 2.2	95 ± 6.2	97 ± 3.3				X
				SO42-	97 ± 3.1	96 ± 3.4	98 ± 3.9	98 ± 3.9	96 ± 3.1	96 ± 3.9		98 ± 2.2	97 ± 2.0	96 ± 3.6	96 ± 4.0	98 ± 2.6	99 ± 5.2
				Other
				Control	100			100				100		100		100
				Biliverdin	98 ± 3.9	97 ± 3.4	97 ± 4.2	97 ± 4.2	97 ± 4.1	99 ± 3.8		98 ± 2.1	97 ± 5.2	97 ± 3.5	99 ± 3.3	97 ± 3.2	98 ± 2.4				X
				Bilirubin	96 ± 4.2	96 ± 4.2	97 ± 4.1	96 ± 4.1	98 ± 3.9	99 ± 3.2		97 ± 3.6	97 ± 3.2	98 ± 3.2	97 ± 1.0	96 ± 2.5	96 ± 1.9				X
				ATP	97 ± 3.9	98 ± 4.5	97 ± 3.9	97 ± 4.1	99 ± 4.3	97 ± 4.9		100 ± 4.2	98 ± 3.5	98 ± 3.3	97 ± 2.7	97 ± 2.1	100 ± 2.2				X
				ADP	97 ± 3.3	97 ± 3.1	97 ± 3.4	98 ± 4.0	99 ± 4.1	96 ± 3.0		98 ± 2.6	97 ± 2.5	98 ± 2.9	98 ± 2.2	96 ± 1.9	97 ± 2.8				X
				NADH	97 ± 4.1	96 ± 3.9	98 ± 4.5	96 ± 3.9	97 ± 3.2	98 ± 4.2		98 ± 2.2	97 ± 2.4	97 ± 3.2	98 ± 1.8	98 ± 1.9	96 ± 4.1				X
				NAD+	96 ± 5.3	97 ± 3.8	98 ± 3.3	97 ± 2.9	96 ± 3.9	98 ± 3.3		97 ± 3.5	97 ± 1.0	96 ± 3.3	97 ± 3.6	99 ± 2.5	96 ± 2.2				X
				Tetraethyl ammonium	98 ± 4.3	98 ± 4.1	97 ± 4.8	96 ± 3.3	99 ± 4.1	97 ± 3.0		97 ± 2.2	99 ± 2.6	97 ± 2.0	99 ± 2.6	96 ± 1.7	99 ± 3.5
aPeptide names have been abbreviated to 'first residue last residue-total number of residues'.
For example VDPVNF is denoted as VF-6.
bDue to the solubility of some solutes, the highest intracellular concentration tested was 30 mM.

## Sheet: Supp Data 2b
	Supplementary Data 2b: PfCRT-mediated cis-inhibition and trans-stimulation of [3H]CQ transport in the presence of various solutes
	The data presented here is normalised to the PfCRTDd2 control.
	This spreadsheet shows the PfCRT-mediated component of transport as a percentage of the PfCRTDd2 control for each category of solute tested.
	This was calculated by subtracting the percentage of the [3H]CQ signal that is attributable to “background” (i.e. the simple diffusion of [3H]CQ into the oocyte) from the dataset before normalization to the PfCRTDd2 control. An example calculation (based on the cis-inhibition dataset for the amino acids) is shown below:
		The means for the negative control oocytes (i.e. non-expressing oocytes and those expressing PfCRT3D7) across the three individual experiments ranged from 3.47-4.19 cpms.
			n = 1	n = 2	n = 3
		non-expressing oocytes	3.64	3.95	4.19
		PfCRT3D7-expressing oocytes	4.02	3.47	3.75
	Averaged "background" mean (cpms)		3.83	3.71	3.97
		This averaged "background" mean is then subtracted from the remainder of the dataset (which has been normalised to the PfCRTDd2 control) for each experiment. For example:
			n = 1	n = 2	n = 3
		PfCRTEcu1110-expressing oocytes	33.88	34.24	30.42
		PfCRTDd2-expressing oocytes	100	100	100
	Minus the averaged "background" mean (cpms)	PfCRTEcu1110-expressing oocytes	30.05	30.53	26.45
		PfCRTDd2-expressing oocytes	96.17	96.29	96.03
		This data is then re-normalised to the PfCRTDd2 control:
			n = 1	n = 2	n = 3
	Re-normalised to PfCRTDd2 control (% PfCRTDd2)	PfCRTEcu1110-expressing oocytes	31.2468	31.7063	27.5435
		PfCRTDd2-expressing oocytes	100	100	100
		The means for each oocyte type across the three individual experiments is then averaged and the SEM is calculated.
	Mean ± SEM values (% PfCRTDd2)		Average	Stdev	SEM
		PfCRTEcu1110-expressing oocytes	30.1655	2.28234	1.31771
		PfCRTDd2-expressing oocytes	100	0	0
					Cis-inhibition data							Trans-stimulation data
					[3H]CQ transport (% PfCRTEcu1110 control)			[3H]CQ transport (% PfCRTDd2 control)				[3H]CQ transport (% PfCRT3D7 control)		[3H]CQ transport (% PfCRTEcu1110 control)		[3H]CQ transport (% PfCRTDd2 control)
					PfCRTEcu1110			PfCRTDd2				PfCRT3D7		PfCRTEcu1110		PfCRTDd2
	Key				[test solute] = 0.5 mM	[test solute] = 1 mM	[test solute] = 2 mM	[test solute] = 0.5 mM	[test solute] = 1 mM	[test solute] = 2 mM		[test solute]i = 5 mM	[test solute]i = 45 mMb	[test solute]i = 5 mM	[test solute]i = 45 mMb	[test solute]i = 5 mM	[test solute]i = 45 mMb
		n.s.		Amino acids
		*		Control	30 ± 1.3			100				0.4 ± 0.01		33 ± 2.1		100
		**		L-alanine	28 ± 0.6	29 ± 1.1	29 ± 1.5	95 ± 2.1	94 ± 3.8	96 ± 1.0		0.3 ± 0.01	0.3 ± 0.02	32 ± 1.5	33 ± 1.5	95 ± 1.9	96 ± 3.2
		***		L-arginine	30 ± 0.6	29 ± 0.4	30 ± 0.5	99 ± 3.2	99 ± 2.6	95 ± 2.4		0.3 ± 0.02	0.3 ± 0.02	33 ± 1.6	32 ± 1.5	98 ± 2.1	95 ± 2.5
				L-asparagine	28 ± 1.4	25 ± 0.6	30 ± 0.2	98 ± 4.1	99 ± 6.2	95 ± 3.5		0.3 ± 0.01	0.3 ± 0.01	32 ± 1.6	32 ± 2.1	99 ± 2.4	96 ± 3.2
				L-aspartatic acid	28 ± 0.7	27 ± 0.7	24 ± 0.1	90 ± 5.7	87 ± 6.1	73 ± 3.7		0.3 ± 0.01	0.3 ± 0.02	32 ± 1.1	32 ± 0.6	96 ± 3.1	95 ± 2.8
				L-cysteine	28 ± 1.1	26 ± 1.5	30 ± 1.7	94 ± 4.1	95 ± 3.6	95 ± 2.8		0.3 ± 0.02	0.2 ± 0.01	32 ± 2.5	33 ± 1.4	97 ± 2.6	99 ± 4.5
				L-glutamic acid	28 ± 0.8	28 ± 0.6	29 ± 0.4	96 ± 4.7	94 ± 4.2	94 ± 2.9		0.4 ± 0.02	0.3 ± 0.02	32 ± 1.5	33 ± 1.6	99 ± 3.5	94 ± 4.2
				L-glutamine	29 ± 1.2	29 ± 0.2	29 ± 0.1	98 ± 2.8	98 ± 3.6	95 ± 5.5		0.3 ± 0.01	0.3 ± 0.02	32 ± 1.6	32 ± 1.6	99 ± 3.4	98 ± 3.7
				L-glycine	28 ± 0.5	30 ± 0.5	29 ± 0.4	95 ± 1.8	94 ± 3.7	93 ± 3.1		0.3 ± 0.03	0.3 ± 0.03	33 ± 1.0	32 ± 1.3	97 ± 2.8	96 ± 1.9
				L-histidine	29 ± 0.4	28 ± 0.2	30 ± 1.3	96 ± 3.6	97 ± 4.1	98 ± 3.8		0.2 ± 0.01	0.3 ± 0.02	33 ± 2.2	32 ± 1.6	99 ± 3.9	95 ± 2.5
				L-isoleucine	28 ± 0.3	30 ± 0.6	30 ± 0.5	95 ± 5.1	98 ± 4.9	96 ± 3.7		0.3 ± 0.02	0.3 ± 0.01	32 ± 1.4	32 ± 1.3	94 ± 5.1	98 ± 3.6
				L-leucine	30 ± 1.5	29 ± 0.6	30 ± 0.7	98 ± 4.7	96 ± 4.2	98 ± 4.7		0.3 ± 0.02	0.2 ± 0.01	32 ± 1.7	33 ± 0.9	95 ± 3.4	96 ± 2.9
				L-lysine	28 ± 1.6	29 ± 0.2	29 ± 0.2	93 ± 5.2	99 ± 3.6	95 ± 4.1		0.3 ± 0.02	0.3 ± 0.02	32 ± 1.5	32 ± 1.4	97 ± 3.4	95 ± 4.5
				L-methionine	28 ± 0.5	29 ± 0.5	30 ± 0.5	96 ± 3.6	98 ± 4.7	95 ± 5.1		0.3 ± 0.03	0.3 ± 0.02	32 ± 1.1	33 ± 1.3	98 ± 4.1	97 ± 3.5
				L-phenylalanine	29 ± 0.7	29 ± 1.7	29 ± 0.5	94 ± 2.7	95 ± 2.7	96 ± 4.2		0.3 ± 0.01	0.3 ± 0.05	32 ± 1.6	33 ± 1.7	99 ± 3.9	98 ± 3.0
				L-proline	30 ± 1.4	28 ± 0.6	29 ± 1.4	95 ± 4.2	96 ± 3.2	97 ± 4.1		0.2 ± 0.02	0.3 ± 0.01	32 ± 0.6	32 ± 2.2	98 ± 3.5	99 ± 4.5
				L-serine	29 ± 1.7	29 ± 1.1	30 ± 0.6	99 ± 4.6	96 ± 3.7	94 ± 2.1		0.3 ± 0.01	0.3 ± 0.02	33 ± 1.1	32 ± 1.6	97 ± 4.4	98 ± 3.6
				L-threonine	28 ± 0.6	29 ± 0.8	28 ± 1.5	95 ± 3.6	94 ± 4.7	92 ± 5.6		0.3 ± 0.01	0.3 ± 0.02	33 ± 0.6	32 ± 1.5	96 ± 3.2	97 ± 3.9
				L-tyrosine	29 ± 0.7	29 ± 1.5	29 ± 0.5	94 ± 4.6	96 ± 4.1	97 ± 3.5		0.3 ± 0.04	0.3 ± 0.01	32 ± 0.3	33 ± 1.5	99 ± 2.6	94 ± 3.3
				L-tryptophan	29 ± 1.3	29 ± 0.3	30 ± 1.4	94 ± 4.6	95 ± 1.9	95 ± 1.9		0.3 ± 0.02	0.4 ± 0.02	32 ± 1.1	32 ± 1.1	98 ± 1.6	99 ± 1.9
				L-valine	30 ± 0.6	29 ± 1.4	28 ± 0.4	98 ± 3.6	98 ± 4.6	93 ± 4.1		0.3 ± 0.01	0.3 ± 0.01	32 ± 1.5	33 ± 1.0	97 ± 4.2	95 ± 2.5
				Peptides, including those of erythrocyte origina
				Control	31 ± 1.8			100				0.2 ± 0.01		30 ± 1.1		100
		a and b Hb chains		DE	24 ± 0.3	22 ± 0.3	19 ± 0.3	76 ± 2.1	67 ± 3.2	55 ± 1.0		0.1 ± 0.01	0.1 ± 0.01	30 ± 1.4	29 ± 1.4	98 ± 3.7	97 ± 3.0
		a and b Hb chains		DL	24 ± 0.2	23 ± 0.1	21 ± 0.1	78 ± 3.1	68 ± 3.2	61 ± 3.2		0.1 ± 0.02	0.1 ± 0.01	30 ± 1.4	29 ± 1.3	97 ± 3.3	96 ± 3.9
		a and b Hb chains		DP	26 ± 0.3	21 ± 0.5	19 ± 0.1	67 ± 2.9	61 ± 1.3	59 ± 2.7		0.1 ± 0.01	0.2 ± 0.02	30 ± 1.5	29 ± 1.3	99 ± 3.2	97 ± 3.6
		a and b Hb chains		GE	26 ± 0.6	21 ± 0.3	19 ± 0.4	82 ± 3.5	67 ± 2.1	62 ± 1.2		0.2 ± 0.02	0.1 ± 0.02	29 ± 1.4	30 ± 1.1	98 ± 3.2	97 ± 3.7
				GQ	31 ± 1.1	31 ± 0.4	30 ± 0.1	95 ± 4.4	93 ± 3.9	91 ± 6.1		0.1 ± 0.03	0.1 ± 0.01	29 ± 1.9	29 ± 1.3	98 ± 3.9	94 ± 4.1
		a and b Hb chains		HL	22 ± 0.4	19 ± 0.1	15 ± 0.6	61 ± 1.4	48 ± 2.1	29 ± 1.2		0.1 ± 0.01	0.1 ± 0.02	30 ± 1.5	29 ± 1.7	96 ± 2.2	96 ± 2.8
		a and b Hb chains		LD	21 ± 0.7	17 ± 0.2	15 ± 0.1	77 ± 3.1	59 ± 2.2	42 ± 2.9		0.2 ± 0.03	0.1 ± 0.02	29 ± 1.4	29 ± 1.6	97 ± 2.7	98 ± 3.7
		a and b Hb chains		LH	32 ± 0.4	30 ± 1.5	31 ± 0.6	96 ± 3.9	99 ± 4.1	97 ± 2.2		0.2 ± 0.01	0.1 ± 0.01	29 ± 1.8	30 ± 1.6	95 ± 1.9	97 ± 2.8
		b Hb chain		PD	18 ± 0.3	13 ± 0.4	9.0 ± 0.1	48 ± 2.2	40 ± 2.7	22 ± 2.1		0.1 ± 0.01	0.1 ± 0.02	29 ± 1.5	30 ± 1.4	95 ± 2.8	98 ± 3.8
		b Hb chain		PE	20 ± 0.6	14 ± 0.2	13 ± 0.4	50 ± 1.3	36 ± 2.0	31 ± 1.9		0.1 ± 0.01	0.1 ± 0.02	30 ± 1.3	29 ± 1.6	97 ± 4.9	96 ± 4.1
		a and b Hb chains		PV	18 ± 0.2	15 ± 0.3	12 ± 0.1	49 ± 1.8	37 ± 2.8	27 ± 0.7		0.1 ± 0.02	0.1 ± 0.01	29 ± 1.7	29 ± 1.3	99 ± 3.5	95 ± 4.2
		a and b Hb chains		VD	16 ± 0.5	12 ± 0.2	10 ± 0.5	38 ± 1.4	31 ± 1.6	21 ± 0.4		0.1 ± 0.01	0.1 ± 0.02	30 ± 1.9	30 ± 1.5	98 ± 3.5	98 ± 3.2
		a and b Hb chains		VN	13 ± 0.3	10 ± 0.1	7.0 ± 0.04	34 ± 2.9	28 ± 0.1	19 ± 0.9		0.2 ± 0.01	0.1 ± 0.02	30 ± 1.3	29 ± 1.6	97 ± 2.1	96 ± 3.1
		a and b Hb chains		DLS	13 ± 0.1	9.0 ± 0.1	5.0 ± 0.07	52 ± 2.0	37 ± 2.0	18 ± 0.3		0.1 ± 0.01	0.1 ± 0.01	30 ± 1.5	30 ± 1.4	96 ± 3.3	97 ± 3.4
		a Hb chain		DPV	21 ± 0.5	18 ± 0.6	18 ± 0.2	68 ± 1.9	60 ± 2.9	50 ± 3.2		0.1 ± 0.01	0.2 ± 0.01	29 ± 1.1	30 ± 1.9	95 ± 2.2	95 ± 4.1
		b Hb chain		HLD	21 ± 0.6	19 ± 0.2	19 ± 0.6	69 ± 3.0	58 ± 3.7	48 ± 2.9		0.2 ± 0.01	0.1 ± 0.02	30 ± 1.7	30 ± 1.1	97 ± 2.9	96 ± 3.7
		a Hb chain		PHF	21 ± 0.2	18 ± 0.4	19 ± 0.5	68 ± 0.3	57 ± 2.0	52 ± 2.6		0.1 ± 0.08	0.1 ± 0.02	30 ± 1.8	29 ± 1.4	99 ± 2.9	94 ± 2.9
		b Hb chain		PEE	22 ± 0.5	19 ± 0.4	16 ± 0.1	68 ± 2.3	56 ± 2.8	48 ± 2.1		0.1 ± 0.02	0.1 ± 0.01	29 ± 1.4	29 ± 1.7	98 ± 2.8	97 ± 3.3
		b Hb chain		PEN	19 ± 0.1	15 ± 0.2	13 ± 0.3	61 ± 1.0	47 ± 1.0	35 ± 2.1		0.2 ± 0.02	0.1 ± 0.02	29 ± 1.8	29 ± 1.5	98 ± 3.4	99 ± 4.2
		a Hb chain		PVN	22 ± 0.5	20 ± 0.6	16 ± 0.1	69 ± 2.2	58 ± 2.1	46 ± 3.1		0.2 ± 0.02	0.1 ± 0.01	29 ± 1.3	30 ± 1.2	97 ± 3.1	97 ± 2.0
		b Hb chain		PVQ	22 ± 0.4	18 ± 0.8	22 ± 0.5	82 ± 1.9	68 ± 4.2	60 ± 1.0		0.2 ± 0.01	0.1 ± 0.01	29 ± 1.1	30 ± 1.5	96 ± 4.5	98 ± 3.4
		a Hb chain	ASLD	AD-4	13 ± 0.2	9.0 ± 0.1	6.0 ± 0.03	31 ± 1.9	22 ± 0.8	12 ± 0.3		0.1 ± 0.01	0.1 ± 0.02	30 ± 1.7	29 ± 1.4	96 ± 2.9	95 ± 2.6
		a Hb chain	DPVN	DN-4	21 ± 0.6	19 ± 0.4	15 ± 0.1	63 ± 3.1	47 ± 3.1	42 ± 3.2		0.6 ± 0.01	0.7 ± 0.02	31 ± 1.4	30 ± 1.4	99 ± 4.1	98 ± 3.9
			GGYR	GR-4	22 ± 0.2	19 ± 0.1	15 ± 0.6	71 ± 2.9	58 ± 4.2	40 ± 2.1		0.2 ± 0.01	0.1 ± 0.01	29 ± 1.5	30 ± 1.2	99 ± 2.9	100 ± 4.9
		a Hb chain	HVDD	HD-4	15 ± 0.3	12 ± 0.2	9.0 ± 0.03	44 ± 2.3	31 ± 1.0	19 ± 0.8		0.1 ± 0.01	0.1 ± 0.01	30 ± 1.6	29 ± 1.5	97 ± 2.9	98 ± 3.9
		b Hb chain	PVQA	PA-4	19 ± 0.1	16 ± 0.1	12 ± 0.2	51 ± 3.0	41 ± 2.9	31 ± 1.2		0.1 ± 0.01	0.5 ± 0.01	35 ± 1.3	38 ± 1.1	96 ± 3.2	110 ± 0.9
		a Hb chain	PHFD	PD-4	15 ± 0.5	10 ± 0.1	8.0 ± 0.06	56 ± 1.1	42 ± 0.5	17 ± 0.7		0.1 ± 0.02	0.1 ± 0.02	29 ± 1.4	30 ± 1.6	100 ± 4.2	97 ± 2.8
		b Hb chain	PEEK	PK-4	14 ± 0.2	13 ± 0.4	9.0 ± 0.04	57 ± 2.0	44 ± 2.1	37 ± 2.2		0.1 ± 0.01	0.1 ± 0.02	29 ± 1.1	29 ± 1.2	95 ± 4.4	100 ± 4.3
		b Hb chain	PENF	PEF-4	15 ± 0.1	13 ± 0.3	9.0 ± 0.01	52 ± 2.0	37 ± 2.1	17 ± 0.3		0.1 ± 0.02	0.6 ± 0.02	36 ± 1.6	39 ± 1.3	100 ± 3.2	97 ± 3.2
		a Hb chain	PVNF	PF-4	19 ± 0.5	16 ± 0.2	12 ± 0.3	60 ± 3.3	51 ± 0.3	39 ± 2.1		0.2 ± 0.03	1.9 ± 0.04	36 ± 1.3	39 ± 1.7	99 ± 1.9	112 ± 0.9
		a Hb chain	PNAL	PL-4	18 ± 0.2	16 ± 0.1	12 ± 0.3	68 ± 2.6	55 ± 4.1	39 ± 1.8		0.2 ± 0.01	0.2 ± 0.02	29 ± 1.7	30 ± 1.4	97 ± 2.1	95 ± 3.8
		b Hb chain	PPVQ	PQ-4	19 ± 0.6	16 ± 0.3	13 ± 0.6	68 ± 3.7	59 ± 2.1	37 ± 2.0		0.1 ± 0.02	2.1 ± 0.04	36 ± 1.3	40 ± 1.3	98 ± 4.2	110 ± 1.1
		b Hb chain	VHLT	VT-4	18 ± 0.3	12 ± 0.1	9.0 ± 0.2	51 ± 2.0	39 ± 2.8	16 ± 0.4		0.1 ± 0.01	0.1 ± 0.02	30 ± 1.3	29 ± 1.5	97 ± 4.6	98 ± 3.2
		b Hb chain	DPENF	DEF-5	13 ± 0.1	9.0 ± 0.1	6.0 ± 0.3	29 ± 2.1	20 ± 1.1	11 ± 0.1		0.1 ± 0.03	2.2 ± 0.01	37 ± 1.5	41 ± 2.3	100 ± 2.1	112 ± 0.5
		a Hb chain	DPVNF	DF-5	13 ± 0.2	10 ± 0.3	7.0 ± 0.1	38 ± 3.1	27 ± 0.9	15 ± 0.5		0.1 ± 0.01	2.1 ± 0.02	36 ± 1.3	39 ± 1.8	101 ± 3.5	113 ± 1.2
		erythrocytic protein	DLPVG	DG-5	14 ± 0.5	10 ± 0.6	5.0 ± 0.05	29 ± 0.6	22 ± 1.3	11 ± 0.1		0.1 ± 0.01	1.7 ± 0.01	35 ± 1.5	36 ± 1.3	98 ± 1.0	113 ± 1.1
		b Hb chain	GLAHL	GL-5	21 ± 0.1	18 ± 0.1	9.0 ± 0.01	62 ± 1.1	50 ± 3.5	20 ± 1.3		0.1 ± 0.01	0.1 ± 0.04	29 ± 1.4	30 ± 1.3	98 ± 4.1	98 ± 3.3
		b Hb chain	GTFAT	GT-5	16 ± 0.2	13 ± 0.3	9.0 ± 0.1	62 ± 2.0	50 ± 2.2	20 ± 1.1		0.1 ± 0.02	0.1 ± 0.01	30 ± 1.6	30 ± 1.7	96 ± 3.5	96 ± 4.2
		a Hb chain	HVDDM	HM-5	14 ± 0.1	13 ± 0.1	10 ± 0.5	32 ± 0.8	19 ± 2.0	9 ± 0.1		0.2 ± 0.01	2.7 ± 0.01	37 ± 1.4	41 ± 1.3	100 ± 2.5	113 ± 2.2
		a Hb chain	HFDLS	HS-5	6.0 ± 0.1	3.0 ± 0.04	1.0 ± 0.06	20 ± 0.1	9 ± 0.2	3.2 ± 0.1		0.5 ± 0.02	2.3 ± 0.02	36 ± 1.3	40 ± 1.4	100 ± 3.2	112 ± 1.1
			KEEAE	KE-5	21 ± 0.4	19 ± 0.3	17 ± 0.3	68 ± 3.2	60 ± 4.9	50 ± 1.1		0.2 ± 0.03	0.1 ± 0.05	30 ± 1.5	30 ± 1.3	97 ± 4.2	99 ± 3.2
		b Hb chain	LDNLK	LK-5	13 ± 0.1	9.0 ± 0.03	7.0 ± 0.03	31 ± 1.4	21 ± 1.9	13 ± 0.7		1.1 ± 0.01	2.8 ± 0.02	29 ± 1.4	41 ± 2.1	100 ± 1.3	94 ± 3.2
		b Hb chain	PPVQA	PA-5	19 ± 0.3	13 ± 0.5	9.0 ± 0.05	39 ± 1.1	31 ± 3.1	19 ± 1.2		1.3 ± 0.05	2.7 ± 0.02	28 ± 1.7	29 ± 1.4	100 ± 4.2	95 ± 5.6
		a Hb chain	PNALS	PS-5	16 ± 0.5	13 ± 0.1	9.0 ± 0.01	39 ± 0.3	30 ± 2.7	19 ± 0.3		1.2 ± 0.04	2.8 ± 0.02	38 ± 1.5	41 ± 2.2	99 ± 4.6	96 ± 4.1
		b Hb chain	TPPVQ	TQ-5	18 ± 0.1	15 ± 0.1	13 ± 0.1	50 ± 2.1	30 ± 2.1	15 ± 0.3		0.1 ± 0.03	0.1 ± 0.01	29 ± 1.6	30 ± 1.6	96 ± 3.2	97 ± 4.5
		a Hb chain	VDPVN	VN-5	16 ± 0.4	12 ± 0.4	9.0 ± 0.2	42 ± 2.7	30 ± 3.0	19 ± 0.3		1.2 ± 0.02	2.8 ± 0.05	39 ± 1.5	41 ± 1.9	101 ± 3.5	112 ± 1.4
		a Hb chain	YFPHF	YF-5	20 ± 0.4	15 ± 0.1	10 ± 0.3	53 ± 3.1	39 ± 2.1	7.2 ± 0.1		1.1 ± 0.03	1.7 ± 0.01	37 ± 1.5	40 ± 1.5	97 ± 3.4	113 ± 2.4
			YIGSR	YR-5	22 ± 0.1	17 ± 0.4	15 ± 0.1	73 ± 3.9	58 ± 3.1	61 ± 2.9		0.2 ± 0.02	0.1 ± 0.01	30 ± 1.7	29 ± 1.3	94 ± 4.6	96 ± 4.1
		b Hb chain	YPWTQ	YQ-5	23 ± 0.4	19 ± 0.3	15 ± 0.5	67 ± 2.2	51 ± 3.2	27 ± 1.1		0.1 ± 0.02	0.1 ± 0.01	30 ± 1.0	30 ± 1.3	97 ± 4.6	96 ± 2.7
		b Hb chain	DPENFR	DR-6	12 ± 0.6	11 ± 0.1	9.0 ± 0.02	38 ± 0.3	30 ± 1.0	17 ± 0.3		1.4 ± 0.02	3.0 ± 0.02	36 ± 1.4	38 ± 1.5	100 ± 3.7	112 ± 4.3
		b Hb chain	FSDGLA	FA-6	19 ± 0.1	13 ± 0.3	10 ± 0.3	29 ± 0.1	17 ± 0.7	10 ± 0.3		1.3 ± 0.02	3.1 ± 0.02	30 ± 1.4	29 ± 1.3	102 ± 6.2	98 ± 4.2
		a Hb chain	HAGEYG	HG-6	11 ± 0.5	9.0 ± 0.05	4.0 ± 0.01	36 ± 2.1	22 ± 0.9	9.3 ± 0.1		1.4 ± 0.02	3.1 ± 0.03	30 ± 1.5	29 ± 1.3	101 ± 3.3	98 ± 2.5
		b Hb chain	HVDPEN	HN-6	19 ± 0.3	14 ± 0.1	15 ± 0.4	21 ± 0.7	15 ± 1.1	7.3 ± 0.2		1.7 ± 0.02	3.2 ± 0.01	35 ± 1.3	41 ± 1.6	100 ± 2.1	113 ± 1.1
		a Hb chain	HVDDMP	HP-6	13 ± 0.1	10 ± 0.1	7.0 ± 0.02	22 ± 2.9	16 ± 1.2	4.1 ± 0.1		1.5 ± 0.02	3.1 ± 0.05	36 ± 1.3	42 ± 1.3	103 ± 1.1	112 ± 1.1
		a Hb chain	PHFDLS	PS-6	13 ± 0.5	10 ± 0.2	7.0 ± 0.01	46 ± 1.0	32 ± 1.1	17 ± 0.3		1.5 ± 0.02	3.0 ± 0.02	37 ± 1.4	43 ± 1.3	96 ± 4.7	95 ± 4.6
		a Hb chain	VDPVNF	VF-6	16 ± 0.3	12 ± 0.2	8.0 ± 0.04	30 ± 1.1	21 ± 0.8	8.1 ± 0.2		1.7 ± 0.02	3.2 ± 0.02	38 ± 1.1	41 ± 2.2	103 ± 3.1	112 ± 2.1
		b Hb chain	VDEVGG	VG-6	19 ± 0.6	16 ± 0.1	12 ± 0.02	55 ± 1.8	44 ± 2.7	38 ± 1.3		1.5 ± 0.02	3.1 ± 0.01	39 ± 1.5	42 ± 2.6	102 ± 4.7	112 ± 0.9
		a Hb chain	VLSPAD	VD-6	18 ± 0.4	15 ± 0.7	12 ± 0.01	47 ± 1.8	28 ± 1.1	29 ± 1.0		0.1 ± 0.03	0.1 ± 0.01	30 ± 1.3	30 ± 1.4	101 ± 3.6	98 ± 3.3
		a Hb chain	DMPNALS	DS-7	16 ± 0.2	15 ± 0.4	9.0 ± 0.05	49 ± 1.1	41 ± 1.0	27 ± 0.2		0.4 ± 0.01	3.0 ± 0.01	39 ± 1.6	41 ± 1.9	97 ± 3.6	112 ± 3.5
		b Hb chain	EFTPPVQ	EQ-7	14 ± 0.6	10 ± 0.5	8.0 ± 0.03	40 ± 1.1	28 ± 0.2	17 ± 1.1		0.4 ± 0.02	3.0 ± 0.03	39 ± 1.5	41 ± 1.8	96 ± 3.3	112 ± 3.2
		a Hb chain	FPHFDLS	FS-7	12 ± 0.4	10 ± 0.2	5.0 ± 0.04	30 ± 3.7	19 ± 0.7	11 ± 0.7		0.1 ± 0.02	0.2 ± 0.02	30 ± 1.3	30 ± 1.4	95 ± 4.2	98 ± 4.1
		b Hb chain	HVDPENF	HF-7	13 ± 0.1	10 ± 0.5	7.0 ± 0.01	40 ± 2.3	31 ± 2.3	18 ± 0.6		1.4 ± 0.01	3.0 ± 0.02	40 ± 2.1	42 ± 1.5	100 ± 1.9	112 ± 1.7
		a Hb chain	HVDDMPN	HN-7	11 ± 0.6	10 ± 0.3	7.0 ± 0.05	37 ± 1.7	20 ± 0.5	9.2 ± 1.1		1.3 ± 0.02	3.0 ± 0.01	40 ± 2.5	42 ± 2.4	100 ± 3.2	98 ± 3.5
		a Hb chain	LSFPTTK	LK-7	15 ± 0.1	10 ± 0.4	5.0 ± 0.05	48 ± 2.6	37 ± 1.7	18 ± 0.7		0.1 ± 0.01	0.1 ± 0.01	29 ± 1.6	29 ± 1.8	98 ± 4.3	95 ± 3.3
		a Hb chain	SHCLLVT	ST-7	12 ± 0.5	10 ± 0.1	6.0 ± 0.02	38 ± 1.0	27 ± 1.3	12 ± 0.1		1.3 ± 0.02	3.1 ± 0.02	39 ± 1.3	41 ± 2.2	97 ± 3.2	113 ± 2.0
		a Hb chain	VDPVNFK	VK-7	13 ± 0.6	9.0 ± 0.02	7.0 ± 0.04	17 ± 0.3	9 ± 0.1	3.2 ± 0.1		1.1 ± 0.01	2.7 ± 0.02	40 ± 2.1	42 ± 2.4	100 ± 4.2	98 ± 2.2
		a Hb chain	AEALERMF	AF-8	16 ± 0.1	13 ± 0.5	10 ± 0.06	61 ± 1.3	52 ± 2.6	19 ± 0.1		0.1 ± 0.03	0.1 ± 0.03	29 ± 1.0	30 ± 1.9	97 ± 2.8	96 ± 4.3
		erythrocytic protein	DLDDALDK	DK-8	15 ± 0.6	13 ± 0.1	9.0 ± 0.05	44 ± 3.7	32 ± 1.5	24 ± 0.8		0.1 ± 0.03	0.1 ± 0.01	29 ± 1.5	29 ± 1.1	98 ± 3.3	95 ± 4.1
		a Hb chain	DLHAHKLR	DR-8	18 ± 0.1	13 ± 0.2	9.0 ± 0.01	47 ± 3.9	31 ± 2.1	12 ± 0.9		1.2 ± 0.01	2.8 ± 0.01	39 ± 1.8	42 ± 2.4	100 ± 2.9	110 ± 3.7
		erythrocytic protein	DTSLKPIS	DS-8	18 ± 0.7	13 ± 0.4	9.0 ± 0.03	40 ± 2.2	28 ± 0.6	19 ± 0.3		1.3 ± 0.02	5.8 ± 0.02	39 ± 1.6	42 ± 1.5	95 ± 3.1	112 ± 1.2
		b Hb chain	EFTPPVQA	EA-8	18 ± 0.1	14 ± 0.3	9.0 ± 0.05	39 ± 2.3	27 ± 0.9	18 ± 0.2		1.2 ± 0.02	2.6 ± 0.02	39 ± 2.0	41 ± 1.9	97 ± 2.2	98 ± 1.9
		a Hb chain	HVDDMPNA	HA-8	16 ± 0.3	13 ± 0.2	9.0 ± 0.01	48 ± 3.1	27 ± 0.4	20 ± 1.3		1.2 ± 0.02	2.1 ± 0.02	29 ± 1.4	30 ± 1.4	96 ± 3.1	96 ± 2.1
		b Hb chain	LHVDPENF	LF-8	10 ± 0.1	7.0 ± 0.01	3.0 ± 0.01	37 ± 2.0	21 ± 0.5	11 ± 0.2		0.1 ± 0.01	0.1 ± 0.01	29 ± 1.6	29 ± 1.6	99 ± 3.1	98 ± 2.3
		a Hb chain	LSDLHAHK	LK-8	20 ± 0.2	15 ± 0.3	12 ± 0.04	55 ± 2.3	51 ± 0.1	25 ± 0.3		0.1 ± 0.01	0.1 ± 0.03	29 ± 1.5	30 ± 1.2	98 ± 3.3	97 ± 3.1
		b Hb chain	VHLTPEEK	VK-8	20 ± 0.4	15 ± 0.5	13 ± 0.4	69 ± 3.1	63 ± 5.2	25 ± 0.3		1.2 ± 0.02	2.3 ± 0.02	30 ± 1.9	30 ± 2.4	100 ± 3.4	98 ± 2.3
		b Hb chain	VVYPWTQR	VR-8	13 ± 0.4	10 ± 0.1	6.0 ± 0.01	40 ± 3.2	22 ± 1.1	11 ± 0.8		0.1 ± 0.03	0.1 ± 0.01	29 ± 1.4	30 ± 2.1	96 ± 1.4	95 ± 1.5
		a Hb chain	YFPHFDLS	YS-8	14 ± 0.1	10 ± 0.1	8.0 ± 0.03	38 ± 2.7	28 ± 0.5	17 ± 0.1		0.1 ± 0.03	0.1 ± 0.04	30 ± 1.4	29 ± 1.6	98 ± 1.1	97 ± 1.7b
		b Hb chain	HVDPENFRL	HL-9	13 ± 0.3	11 ± 0.1	9.0 ± 0.05	38 ± 1.0	31 ± 0.3	9 ± 0.8		0.1 ± 0.03	0.1 ± 0.02	30 ± 1.7	29 ± 1.3	97 ± 2.0	98 ± 3.3
		b Hb chain	KEFTPPVQA	KA-9	15 ± 0.3	13 ± 0.2	9.0 ± 0.01	48 ± 2.0	32 ± 2.1	7 ± 0.1		1.2 ± 0.02	2.1 ± 0.01	30 ± 1.4	30 ± 1.6	98 ± 2.2	98 ± 1.7
		b Hb chain	DKLHVDPENF	DF-10	15 ± 0.1	11 ± 0.4	7.0 ± 0.03	52 ± 3.9	38 ± 2.1	20 ± 0.7		1.0 ± 0.01	2.1 ± 0.04	39 ± 1.5	41 ± 1.1	99 ± 1.8	97 ± 1.7
		a Hb chain	KLLSHCLLVT	KT-10	13 ± 0.3	10 ± 0.1	6.0 ± 0.01	37 ± 2.1	21 ± 0.7	11 ± 0.7		0.2 ± 0.01	0.2 ± 0.03	30 ± 1.7	29 ± 1.6	97 ± 1.0	96 ± 2.2
		b Hb chain	LTPEEKSAVT	LT-10	15 ± 0.4	13 ± 0.1	9.0 ± 0.04	33 ± 1.0	21 ± 1.8	8 ± 0.3		1.1 ± 0.02	2.1 ± 0.05	36 ± 1.3	39 ± 1.9	100 ± 1.7	110 ± 0.7
		erythrocytic protein	GYDDKNGPEQW	GW-11	14 ± 0.1	9.0 ± 0.04	6.0 ± 0.01	30 ± 2.1	22 ± 1.2	9 ± 0.6		0.1 ± 0.02	0.1 ± 0.02	29 ± 1.6	29 ± 1.3	99 ± 2.9	98 ± 3.5
		b Hb chain	LTPEEKSAVTA	LA-11	15 ± 0.4	12 ± 0.1	7.0 ± 0.04	30 ± 2.3	22 ± 0.9	10 ± 0.3		1.2 ± 0.02	2.1 ± 0.02	35 ± 1.4	39 ± 2.1	98 ± 1.0	96 ± 3.2
		erythrocytic protein	VEPSDTIENVK	VK-11	15 ± 0.1	12 ± 0.1	7.0 ± 0.01	39 ± 2.2	31 ± 1.9	19 ± 1.1		1.2 ± 0.03	2.1 ± 0.02	35 ± 1.4	39 ± 1.7	95 ± 1.8	96 ± 2.1b
		a Hb chain	VAHVDDMPNAL	VL-11	14 ± 0.1	12 ± 0.3	9.0 ± 0.04	40 ± 3.7	27 ± 2.1	18 ± 0.3		1.2 ± 0.01	2.0 ± 0.01	35 ± 1.9	37 ± 1.3	97 ± 1.0	110 ± 0.4
		a Hb chain	AHAGEYGAEALE	AE-12	14 ± 0.3	9.0 ± 0.1	7.0 ± 0.01	42 ± 1.0	30 ± 2.2	18 ± 0.8		0.1 ± 0.02	0.1 ± 0.01	30 ± 1.3	30 ± 1.4	95 ± 1.1	97 ± 2.1
		b Hb chain	LTPEEKSAVTAL	LL-12	14 ± 0.1	13 ± 0.3	9.0 ± 0.05	30 ± 1.3	21 ± 1.0	12 ± 0.8		0.1 ± 0.04	0.1 ± 0.01	29 ± 1.3	30 ± 1.4	97 ± 1.0	98 ± 1.1b
		b Hb chain	VHLTPEEKSAVT	VT-12	15 ± 0.4	14 ± 0.1	9.0 ± 0.03	42 ± 2.0	30 ± 1.2	20 ± 1.9		0.1 ± 0.01	0.1 ± 0.01	30 ± 1.6	30 ± 1.2	97 ± 2.9	98 ± 2.2b
		b Hb chain	GTFATLSELHCDK	GK-13	13 ± 0.1	9.0 ± 0.4	6.0 ± 0.01	47 ± 1.3	34 ± 2.1	10 ± 0.9		0.1 ± 0.01	0.1 ± 0.02	29 ± 1.3	29 ± 1.9	97 ± 3.2	95 ± 1.3b
		b Hb chain	SFGDLSTPDAVMG	SG-13	16 ± 0.2	12 ± 0.6	9.0 ± 0.01	32 ± 1.3	17 ± 1.1	8 ± 0.2		0.1 ± 0.04	0.1 ± 0.02	30 ± 1.6	30 ± 1.6	96 ± 2.7	98 ± 3.0b
		erythrocytic protein	DDEGDDDPVPLPNVNA	DA-16	15 ± 0.4	11 ± 0.3	6.0 ± 0.04	55 ± 2.2	40 ± 3.8	13 ± 1.0		0.1 ± 0.01	0.1 ± 0.02	29 ± 1.5	30 ± 1.7	100 ± 3.2	100 ± 1.9b
		a Hb chain	NAVAHVDDMPNALSALSDLH	NH-20	16 ± 0.1	11 ± 0.1	7.0 ± 0.04	30 ± 1.8	27 ± 2.4	11 ± 0.5		0.1 ± 0.01	0.1 ± 0.02	30 ± 1.4	29 ± 1.5	98 ± 4.3	97 ± 3.6b
		b Hb chain	FESFGDLSTPDAVMGNPKVK	FK-20	16 ± 0.2	13 ± 0.3	10 ± 0.1	30 ± 1.1	23 ± 2.0	8 ± 0.2		0.1 ± 0.02	0.1 ± 0.02	29 ± 1.3	29 ± 1.4	95 ± 2.2	98 ± 4.3b
		b Hb chain	LTPEEKSAVTALWGKVNVDEVGGEA	LA-25	15 ± 0.4	13 ± 0.1	11 ± 0.1	40 ± 2.1	33 ± 1.9	11 ± 0.5		0.1 ± 0.01	0.1 ± 0.02	30 ± 1.9	30 ± 1.6	96 ± 2.1	97 ± 3.3b
				Modified peptides and Peptide mimics
				Control	32 ± 1.5			100				0.3 ± 0.06		32 ± 1.2		100
				D-VF-6	16 ± 0.4	12 ± 0.1	10 ± 0.5	40 ± 2.1	27 ± 1.9	17 ± 0.4		0.8 ± 0.01	1.6 ± 0.03	37 ± 1.1	43 ± 1.3	97 ± 2.4	110 ± 1.2
				N-acetyl-YFPHF-C-amide	13 ± 0.1	9 ± 0.04	6 ± 0.03	37 ± 2.1	26 ± 0.3	16 ± 0.9		0.8 ± 0.03	1.7 ± 0.02	37 ± 1.4	42 ± 2.5	99 ± 3.2	112 ± 2.1
				N-acetyl-SHCLLVT-C-amide	19 ± 0.6	16 ± 0.6	12 ± 0.3	47 ± 1.6	36 ± 1.3	27 ± 0.2		0.8 ± 0.01	1.4 ± 0.01	36 ± 1.4	42 ± 2.1	98 ± 2.2	111 ± 1.4
				Leupeptin	18 ± 0.2	15 ± 0.6	10 ± 0.6	52 ± 1.0	35 ± 0.3	20 ± 0.7		0.2 ± 0.01	0.2 ± 0.01	32 ± 1.9	31 ± 1.5	98 ± 2.5	96 ± 2.7
				MDL 28170	16 ± 0.2	13 ± 0.5	11 ± 0.7	50 ± 1.1	31 ± 1.9	15 ± 0.1		0.2 ± 0.03	0.2 ± 0.03	31 ± 1.3	31 ± 1.6	98 ± 2.8	98 ± 2.2
				Pepstatin A	12 ± 0.7	7 ± 0.02	5 ± 0.02	37 ± 2.6	26 ± 0.9	12 ± 0.3		0.6 ± 0.02	1.6 ± 0.01	31 ± 1.6	31 ± 1.9	97 ± 3.0	97 ± 2.4
				Saquinavir	12 ± 0.4	7 ± 0.05	5 ± 0.01	39 ± 2.1	25 ± 0.7	17 ± 0.3		0.7 ± 0.02	1.8 ± 0.02	41 ± 2.1	44 ± 1.7	97 ± 3.2	110 ± 3.2
				Nelfinavir	12 ± 0.1	9 ± 0.02	4 ± 0.05	30 ± 1.9	17 ± 0.2	11 ± 0.3		0.8 ± 0.02	1.4 ± 0.02	36 ± 1.3	41 ± 1.9	98 ± 2.8	110 ± 1.6
				Indinavir	13 ± 0.04	9 ± 0.05	5 ± 0.01	41 ± 2.5	28 ± 1.6	12 ± 0.1		0.8 ± 0.03	1.7 ± 0.01	37 ± 1.6	41 ± 1.8	99 ± 2.1	110 ± 2.3
				E-64	19 ± 0.7	16 ± 0.6	13 ± 0.6	55 ± 2.7	47 ± 2.0	30 ± 1.3		0.2 ± 0.02	0.3 ± 0.01	31 ± 1.3	31 ± 1.4	96 ± 2.2	98 ± 1.6
				Lopinavir	31 ± 1.5	30 ± 1.1	31 ± 1.4	96 ± 5.2	98 ± 4.6	95 ± 0.4		0.2 ± 0.03	0.2 ± 0.02	31 ± 1.1	31 ± 1.6	97 ± 3.4	97 ± 3.5
				Ritonavir	13 ± 0.6	9 ± 0.04	4 ± 0.03	39 ± 2.5	28 ± 1.0	12 ± 0.4		3.2 ± 0.01	0.2 ± 0.02	31 ± 1.5	32 ± 1.5	98 ± 4.1	99 ± 2.4
				Oxidised glutathione (GSSG)	13 ± 0.3	11 ± 0.1	9 ± 0.03	37 ± 1.5	24 ± 1.0	10 ± 0.4		0.2 ± 0.03	0.2 ± 0.01	32 ± 1.4	31 ± 1.1	97 ± 1.9	100 ± 4.2
				Reduced glutathione (GSH)	16 ± 0.7	14 ± 0.5	10 ± 0.1	49 ± 2.1	43 ± 1.8	33 ± 1.5		0.2 ± 0.03	0.2 ± 0.01	31 ± 1.2	31 ± 1.0	100 ± 2.2	98 ± 2.2
				Vitamins and co-factors
				Control	30 ± 1.7			100				0.1 ± 0.02		33 ± 1.6		100
				α-tocopherol (Vitamin E)	30 ± 1.4	30 ± 1.3	30 ± 1.1	94 ± 4.2	79 ± 2.3	77 ± 3.8		1.0 ± 0.02	0.1 ± 0.01	32 ± 1.4	32 ± 1.1	97 ± 3.9	97 ± 3.3
				4-aminobenzoic acid	30 ± 1.4	30 ± 1.7	30 ± 0.5	98 ± 4.4	97 ± 4.4	97 ± 3.2		0.1 ± 0.01	0.1 ± 0.02	32 ± 1.4	32 ± 1.4	97 ± 2.4	97 ± 2.8
				6-biopterin	29 ± 1.5	30 ± 1.4	30 ± 1.4	96 ± 3.2	97 ± 3.2	98 ± 4.4		0.1 ± 0.02	0.1 ± 0.01	32 ± 1.6	32 ± 1.9	99 ± 3.5	96 ± 2.5
				Acetyl coenzyme A	30 ± 1.7	29 ± 1.7	30 ± 1.6	98 ± 4.1	98 ± 3.9	97 ± 3.8		0.1 ± 0.01	0.1 ± 0.02	33 ± 1.6	32 ± 1.3	98 ± 2.2	98 ± 2.2
				Ascorbic acid (Vitamin C)	30 ± 1.4	30 ± 1.4	30 ± 1.7	99 ± 4.2	97 ± 4.1	96 ± 4.1		0.1 ± 0.01	0.1 ± 0.01	32 ± 1.0	32 ± 1.6	98 ± 3.5	99 ± 4.6
				Folate (Vitamin B9)	30 ± 0.6	30 ± 1.1	30 ± 0.4	97 ± 5.1	96 ± 3.2	96 ± 3.9		0.1 ± 0.02	0.1 ± 0.01	32 ± 1.2	33 ± 1.3	96 ± 3.5	98 ± 3.5
				Pyridoxine (Vitamin B6)	30 ± 0.7	30 ± 0.5	30 ± 1.4	88 ± 6.4	79 ± 2.1	70 ± 4.4		0.2 ± 0.01	0.1 ± 0.01	32 ± 1.1	32 ± 1.9	98 ± 2.0	97 ± 4.1
				Riboflavin (Vitamin B2)	30 ± 1.4	29 ± 1.5	30 ± 1.5	97 ± 4.5	98 ± 4.7	98 ± 4.8		0.1 ± 0.01	0.1 ± 0.02	32 ± 1.8	32 ± 1.4	99 ± 3.4	96 ± 2.2
				Thiamine (Vitamin B1)	29 ± 1.3	30 ± 1.4	30 ± 1.6	98 ± 3.2	97 ± 3.8	96 ± 4.2		0.1 ± 0.01	0.1 ± 0.01	32 ± 1.7	32 ± 1.0	100 ± 4.3	97 ± 3.8
				Carbohydrates
				Control	32 ± 0.9			100				0.7 ± 0.03		31 ± 1.1		100
				Glucose	31 ± 1.1	32 ± 1.4	32 ± 1.8	97 ± 3.3	99 ± 3.2	98 ± 4.3		0.6 ± 0.02	0.6 ± 0.03	30 ± 1.4	30 ± 1.8	97 ± 3.4	96 ± 4.3
				Mannose	31 ± 1.3	31 ± 1.5	31 ± 1.4	98 ± 4.5	97 ± 3.9	97 ± 3.2		0.6 ± 0.02	0.6 ± 0.02	31 ± 2.2	30 ± 1.7	98 ± 3.5	95 ± 2.9
				Sucrose	31 ± 1.6	31 ± 1.7	31 ± 1.5	99 ± 3.5	97 ± 4.5	97 ± 4.3		0.7 ± 0.04	0.6 ± 0.02	30 ± 1.4	31 ± 1.3	96 ± 3.4	96 ± 1.9
				Carboxylates
				Control	31 ± 1.1			100				0.8 ± 0.03		30 ± 1.3		100
				α-ketoglutarate	30 ± 1.5	30 ± 1.4	30 ± 1.4	97 ± 4.4	97 ± 3.2	98 ± 4.3		0.6 ± 0.02	0.7 ± 0.01	29 ± 1.4	29 ± 1.3	96 ± 3.2	98 ± 3.5
				Acetate	30 ± 1.5	30 ± 1.6	30 ± 1.6	97 ± 4.1	96 ± 4.7	96 ± 3.3		0.7 ± 0.01	0.7 ± 0.01	29 ± 1.6	29 ± 1.5	96 ± 2.8	99 ± 4.1
				Citrate	30 ± 1.9	30 ± 1.8	30 ± 1.4	96 ± 3.8	98 ± 2.7	98 ± 4.2		0.7 ± 0.01	0.6 ± 0.02	29 ± 1.3	29 ± 1.8	98 ± 2.1	97 ± 2.6
				Formate	31 ± 1.4	31 ± 1.3	30 ± 1.4	96 ± 3.5	97 ± 2.2	98 ± 4.1		0.8 ± 0.01	0.8 ± 0.03	30 ± 0.9	30 ± 1.5	99 ± 2.9	96 ± 2.9
				Fumarate	30 ± 1.5	30 ± 1.3	30 ± 1.8	98 ± 3.6	96 ± 4.2	96 ± 4.2		0.7 ± 0.01	0.7 ± 0.01	29 ± 1.1	29 ± 1.5	97 ± 2.8	97 ± 2.5
				Lactate	30 ± 1.4	30 ± 1.6	30 ± 1.9	98 ± 3.3	99 ± 4.2	98 ± 2.9		0.7 ± 0.01	0.6 ± 0.02	29 ± 1.4	29 ± 1.1	96 ± 3.3	98 ± 3.3
				Malate	30 ± 1.5	30 ± 1.8	29 ± 1.4	98 ± 4.7	98 ± 3.7	97 ± 4.6		0.7 ± 0.01	0.7 ± 0.01	29 ± 1.5	29 ± 1.0	97 ± 3.1	98 ± 3.2
				Oxaloaceate	30 ± 1.1	30 ± 1.5	30 ± 1.4	97 ± 3.0	98 ± 4.3	98 ± 3.2		0.7 ± 0.01	0.8 ± 0.02	29 ± 1.2	29 ± 1.4	98 ± 2.9	99 ± 2.7
				Pyruvate	30 ± 1.9	31 ± 1.5	30 ± 1.5	96 ± 4.1	97 ± 2.5	98 ± 2.4		0.6 ± 0.03	0.7 ± 0.01	30 ± 1.9	29 ± 1.5	99 ± 2.5	97 ± 4.2
				Succinate	30 ± 1.8	30 ± 1.5	30 ± 1.6	97 ± 3.7	96 ± 3.3	99 ± 3.8		0.8 ± 0.04	0.6 ± 0.02	29 ± 1.4	29 ± 1.6	98 ± 2.9	96 ± 2.9
				Lipids
				Control	33 ± 1.5			100				0.2 ± 0.01		33 ± 1.1		100
				Phophatidylcholine	32 ± 1.6	33 ± 1.5	32 ± 1.1	96 ± 3.3	97 ± 4.0	98 ± 4.4		0.1 ± 0.02	0.2 ± 0.03	33 ± 1.3	33 ± 1.2	96 ± 4.2	98 ± 1.9
				Phophatidylethanolamine	32 ± 1.1	32 ± 1.4	33 ± 1.5	98 ± 2.4	96 ± 3.3	99 ± 4.6		0.1 ± 0.02	0.1 ± 0.02	32 ± 1.1	32 ± 1.1	97 ± 3.2	97 ± 3.3
				Phophatidylserine	32 ± 1.2	32 ± 1.3	32 ± 1.4	97 ± 4.1	98 ± 4.5	96 ± 4.1		0.2 ± 0.03	0.1 ± 0.01	32 ± 1.9	32 ± 1.8	98 ± 3.3	99 ± 3.2
				Organic cations
				Control	30 ± 0.8			100				0.5 ± 0.02		32 ± 0.6		100
				Choline	30 ± 1.1	30 ± 1.5	30 ± 1.7	97 ± 4.1	98 ± 4.2	96 ± 3.3		0.4 ± 0.02	0.4 ± 0.04	31 ± 1.4	31 ± 1.9	100 ± 2.2	98 ± 4.2
				Guanidine	29 ± 1.6	30 ± 1.6	30 ± 1.7	96 ± 3.8	96 ± 2.4	98 ± 2.6		0.5 ± 0.01	0.4 ± 0.02	32 ± 1.6	31 ± 1.4	98 ± 3.2	99 ± 4.3
				Polyamines
				Control	32 ± 1.2			100				0.3 ± 0.08		30 ± 0.5		100
				Spermidine	31 ± 1.4	32 ± 1.5	31 ± 1.5	97 ± 3.4	98 ± 3.2	97 ± 4.6		0.2 ± 0.01	0.2 ± 0.02	29 ± 2.1	29 ± 1.4	99 ± 4.1	98 ± 2.2
				Spermine	32 ± 1.1	31 ± 1.5	32 ± 1.3	98 ± 3.5	97 ± 4.6	97 ± 4.1		0.2 ± 0.01	0.2 ± 0.03	29 ± 1.0	29 ± 1.1	99 ± 2.0	96 ± 2.8
				Metal ions
				Control	31 ± 0.5			100				0.9 ± 0.03		32 ± 1.1		100
				Fe2+	30 ± 1.4	30 ± 1.6	30 ± 1.3	97 ± 4.2	97 ± 4.2	97 ± 3.4		0.8 ± 0.02	0.8 ± 0.01	31 ± 1.4	31 ± 1.4	98 ± 4.2	99 ± 1.1
				Fe3+	31 ± 1.1	31 ± 1.5	30 ± 1.8	96 ± 4.2	98 ± 3.3	98 ± 4.4		0.8 ± 0.03	0.7 ± 0.01	31 ± 1.0	32 ± 1.2	97 ± 2.4	99 ± 1.9
				Zn2+	31 ± 1.6	30 ± 1.3	31 ± 1.2	98 ± 3.8	98 ± 4.3	96 ± 2.0		0.8 ± 0.02	0.7 ± 0.03	31 ± 1.2	31 ± 1.9	96 ± 3.7	98 ± 2.6
				Cu+	30 ± 1.5	30 ± 1.7	31 ± 1.6	97 ± 4.2	98 ± 4.2	97 ± 4.3		0.9 ± 0.03	0.8 ± 0.02	32 ± 1.8	31 ± 1.4	97 ± 3.8	97 ± 1.7
				Cu2+	30 ± 1.7	31 ± 1.6	31 ± 1.5	98 ± 4.2	97 ± 3.2	96 ± 4.9		0.7 ± 0.03	0.9 ± 0.03	31 ± 1.4	31 ± 1.1	97 ± 5.2	98 ± 3.6
				Mn2+	30 ± 1.4	31 ± 1.6	30 ± 1.8	99 ± 4.2	96 ± 4.2	98 ± 3.8		0.8 ± 0.02	0.8 ± 0.02	31 ± 1.2	31 ± 1.8	96 ± 2.6	97 ± 2.7
				Ni2+	31 ± 1.6	30 ± 1.1	30 ± 1.5	97 ± 4.2	97 ± 4.1	99 ± 4.1		0.7 ± 0.01	0.8 ± 0.01	31 ± 1.7	31 ± 1.4	95 ± 6.2	97 ± 3.3
				SO42-	30 ± 1.0	30 ± 1.8	31 ± 1.1	98 ± 3.9	96 ± 3.1	96 ± 3.9		0.8 ± 0.02	0.8 ± 0.02	31 ± 1.5	31 ± 1.5	98 ± 2.6	99 ± 5.2
				Other
				Control	30 ± 1.1			100				0.7 ± 0.02		33 ± 1.6		100
				Biliverdin	30 ± 1.1	30 ± 1.4	30 ± 1.5	97 ± 4.2	97 ± 4.1	99 ± 3.8		0.6 ± 0.02	0.6 ± 0.02	32 ± 1.3	33 ± 1.8	97 ± 3.2	98 ± 2.4
				Bilirubin	29 ± 1.5	29 ± 1.6	30 ± 1.1	96 ± 4.1	98 ± 3.9	99 ± 3.2		0.6 ± 0.01	0.6 ± 0.02	32 ± 1.2	32 ± 1.4	96 ± 2.5	96 ± 1.9
				ATP	30 ± 1.3	30 ± 1.3	30 ± 1.2	97 ± 4.1	99 ± 4.3	97 ± 4.9		0.7 ± 0.03	0.6 ± 0.01	32 ± 1.9	32 ± 1.9	97 ± 2.1	100 ± 2.2
				ADP	30 ± 1.6	30 ± 1.7	30 ± 1.6	98 ± 4.0	99 ± 4.1	96 ± 3.0		0.6 ± 0.02	0.6 ± 0.02	32 ± 1.4	32 ± 1.3	96 ± 1.9	97 ± 2.8
				NADH	30 ± 1.1	29 ± 1.1	30 ± 1.4	96 ± 3.9	97 ± 3.2	98 ± 4.2		0.6 ± 0.01	0.6 ± 0.02	32 ± 1.9	32 ± 1.3	98 ± 1.9	96 ± 4.1
				NAD+	29 ± 1.6	30 ± 1.6	30 ± 1.5	97 ± 2.9	96 ± 3.9	98 ± 3.3		0.6 ± 0.02	0.6 ± 0.02	32 ± 1.3	32 ± 1.1	99 ± 2.5	96 ± 2.2
				Tetraethyl ammonium	30 ± 1.5	30 ± 1.9	30 ± 1.3	96 ± 3.3	99 ± 4.1	97 ± 3.0		0.6 ± 0.02	0.7 ± 0.01	32 ± 1.1	33 ± 1.4	96 ± 1.7	99 ± 3.5
aPeptide names have been abbreviated to 'first residue last residue-total number of residues'.
For example VDPVNF is denoted as VF-6.
bDue to the solubility of some solutes, the highest intracellular concentration tested was 30 mM.
