# Supplementary material for: The natural function of the malaria parasite’s chloroquine resistance transporter
Source: Nat Commun. 2020 Aug 6;11:3922. doi: 10.1038/s41467-020-17781-6 (PMC7413254; doi:10.1038/s41467-020-17781-6)
Supplement: Supplementary file 9 — Supplementary Data 5 [file 41467_2020_17781_MOESM9_ESM.xlsx]

## Sheet: Benjamini corrected data
Supplementary Data 5: One-sample T-test Benjamini corrected peptidomic data
C4Dd2/C2GC03							C67G8/C2GC03
Platform	Peptide	P-value	Significant	Benjamini Corrected	Final Significance		Platform	Peptide	P-value	Significant	Benjamini Corrected	Final Significance
LC-MS	AGEYG	0.0038	Yes	0.01767	Yes		LC-MS	AGEYG	0.0026	Yes	0.0123964	Yes
LC-MS	AHAGEYG	0.3408	No	0.440975	No		LC-MS	AHAGEYG	0.1443	No	0.248568	No
LC-MS	ALSDLH	0.637	No	0.716625	No		LC-MS	ALSDLH	0.5409	No	0.614668	No
LC-MS	ATLS	0.1283	No	0.215637	No		LC-MS	ATLS	0.0254	Yes	0.0721468	No
LC-MS	DALT	0.0001	Yes	0.00132857	Yes		LC-MS	DALT	0.0001	Yes	0.00148333	Yes
LC-MS	DALT	0.0009	Yes	0.00558	Yes		LC-MS	DALT	0.0003	Yes	0.00308077	Yes
LC-MS	DALTN	0.0078	Yes	0.0275468	Yes		LC-MS	DALTN	0.0027	Yes	0.0124293	Yes
LC-MS	DALTN	0.0142	Yes	0.0426	Yes		LC-MS	DALTN	0.0028	Yes	0.0126712	Yes
LC-MS	DEVG	0.0008	Yes	0.00531429	Yes		LC-MS	DEVG	0.0013	Yes	0.00807209	Yes
LC-MS	DEVG	0.0499	Yes	0.109623	No		LC-MS	DEVG	0.0346	Yes	0.0871528	No
LC-MS	DEVGGEA	0.0004	Yes	0.00372	Yes		LC-MS	DEVGGEA	0.0018	Yes	0.00980816	Yes
LC-MS	DGLA	0.0001	Yes	0.00132857	Yes		LC-MS	DGLA	0.0001	Yes	0.00148333	Yes
LC-MS	DGLAH	0.0019	Yes	0.0108184	Yes		LC-MS	DGLAH	0.0009	Yes	0.00632368	Yes
LC-MS	DGLAHLD						LC-MS	DGLAHLD				No
LC-MS	DKTNVK	0.0008	Yes	0.00531429	Yes		LC-MS	DKTNVK	0.0009	Yes	0.00632368	Yes
LC-MS	DLH	0.0001	Yes	0.00132857	Yes		LC-MS	DLH	0.0001	Yes	0.00148333	Yes
LC-MS	DLS	0.0006	Yes	0.00478286	Yes		LC-MS	DLS	0.0007	Yes	0.00534	Yes
LC-MS	DLSTPDA	0.1957	No	0.28889	No		LC-MS	DLSTPDA	0.9008	No	0.925052	No
LC-MS	DMPNALS	0.031	Yes	0.0786273	No		LC-MS	DMPNALS	0.2026	No	0.297221	No
LC-MS	DPENF	0.0062	Yes	0.0233757	Yes		LC-MS	DPENF	0.0023	Yes	0.0115868	Yes
LC-MS	DPVN	0.0003	Yes	0.00288621	Yes		LC-MS	DPVN	0.002	Yes	0.0102692	Yes
LC-MS	DPVNF	0.0518	No	0.112033	No		LC-MS	DPVNF	0.1591	No	0.260612	No
LC-MS	EFTPAVH	0.0944	No	0.16992	No		LC-MS	EFTPAVH	0.0527	No	0.114398	No
LC-MS	EFTPPVQ	0.0567	No	0.118985	No		LC-MS	EFTPPVQ	0.3198	No	0.410512	No
LC-MS	EFTPPVQA	0.051	No	0.111164	No		LC-MS	EFTPPVQA	0.1709	No	0.266844	No
LC-MS	EFTPPVQAA						LC-MS	EFTPPVQAA				No
LC-MS	ESFG	0.0752	No	0.142727	No		LC-MS	ESFG	0.1786	No	0.275643	No
LC-MS	ESFGDL	0.1693	No	0.262415	No		LC-MS	ESFGDL	0.0406	Yes	0.0967875	No
LC-MS	EVGG	0.0576	No	0.118985	No		LC-MS	EVGG	0.169	No	0.265429	No
LC-MS	EVGGEALG	0.0062	Yes	0.0233757	Yes		LC-MS	EVGGEALG	0.0027	Yes	0.0124293	Yes
LC-MS	FESF	0.1812	No	0.277475	No		LC-MS	FESF	0.2505	No	0.346547	No
LC-MS	FESFG	0.4838	No	0.579314	No		LC-MS	FESFG	0.7367	No	0.812805	No
LC-MS	FGDLS	0.012	Yes	0.0363913	Yes		LC-MS	FGDLS	0.0057	Yes	0.0234138	Yes
LC-MS	FGDLS	0.6569	No	0.73018	No		LC-MS	FGDLS	0.0557	No	0.117943	No
LC-MS	FPHFD	0.6671	No	0.735656	No		LC-MS	FPHFD	0.4961	No	0.573414	No
LC-MS	FPT	0.0296	Yes	0.0764667	No		LC-MS	FPT	0.2251	No	0.321399	No
LC-MS	FPTT	0.1047	No	0.184421	No		LC-MS	FPTT	0.1646	No	0.264748	No
LC-MS	FSDGLA	0.5112	No	0.600788	No		LC-MS	FSDGLA	0.3181	No	0.410303	No
LC-MS	FSDGLAH	0.1627	No	0.255019	No		LC-MS	FSDGLAH	0.1253	No	0.227586	No
LC-MS	FTPAVH	0.0144	Yes	0.0427404	Yes		LC-MS	FTPAVH	0.1683	No	0.265429	No
LC-MS	GEALG	0.002	Yes	0.01116	Yes		LC-MS	GEALG	0.0015	Yes	0.00870652	Yes
LC-MS	GEYG	0.0003	Yes	0.00288621	Yes		LC-MS	GEYG	0.0002	Yes	0.00254286	Yes
LC-MS	GEYG	0.0223	Yes	0.059824	No		LC-MS	GEYG	0.0094	Yes	0.033464	Yes
LC-MS	GGEAL	0.0021	Yes	0.0114882	Yes		LC-MS	GGEAL	0.0005	Yes	0.00430645	Yes
LC-MS	GNPKVK	0.0111	Yes	0.0347966	Yes		LC-MS	GNPKVK	0.081	No	0.161396	No
LC-MS	GNVL	0.001	Yes	0.00606522	Yes		LC-MS	GNVL	0.1846	No	0.283266	No
LC-MS	GTFAT	0.0233	Yes	0.0613274	No		LC-MS	GTFAT	0.4213	No	0.506699	No
LC-MS	HAGEYG	0.0009	Yes	0.00558	Yes		LC-MS	HAGEYG	0.0005	Yes	0.00430645	Yes
LC-MS	HFDLS	0.1665	No	0.259517	No		LC-MS	HFDLS	0.0346	Yes	0.0871528	No
LC-MS	HHFG	0.6756	No	0.742096	No		LC-MS	HHFG	0.3451	No	0.436691	No
LC-MS	HKYH	0.1375	No	0.226997	No		LC-MS	HKYH	0.2476	No	0.344319	No
LC-MS	HLD	0.0001	Yes	0.00132857	Yes		LC-MS	HLD	0.0003	Yes	0.00308077	Yes
LC-MS	HLDNLK	0.0042	Yes	0.0186	Yes		LC-MS	HLDNLK	0.0247	Yes	0.0709129	No
LC-MS	HLPAEF	0.0555	No	0.118202	No		LC-MS	HLPAEF	0.8084	No	0.870334	No
LC-MS	HVDD	0.0001	Yes	0.00132857	Yes		LC-MS	HVDD	0.0001	Yes	0.00148333	Yes
LC-MS	HVDDMP	0.0382	Yes	0.0895613	No		LC-MS	HVDDMP	0.0122	Yes	0.0407175	Yes
LC-MS	HVDDMPN	0.0154	Yes	0.0442948	Yes		LC-MS	HVDDMPN	0.0038	Yes	0.0163645	Yes
LC-MS	HVDDMPNA	0.0781	No	0.147229	No		LC-MS	HVDDMPNA	0.3041	No	0.396072	No
LC-MS	HVDP	0.0544	No	0.116751	No		LC-MS	HVDP	0.101	No	0.192621	No
LC-MS	HVDPEN	0.0001	Yes	0.00132857	Yes		LC-MS	HVDPEN	0.0002	Yes	0.00254286	Yes
LC-MS	HVDPENF	0.0057	Yes	0.02325	Yes		LC-MS	HVDPENF	0.002	Yes	0.0102692	Yes
LC-MS	KTYFP	0.5939	No	0.670843	No		LC-MS	KTYFP	0.4851	No	0.566297	No
LC-MS	KTYFPH	0.0678	No	0.131362	No		LC-MS	KTYFPH	0.037	Yes	0.0914722	No
LC-MS	KTYFPHF	0.9969	No	0.9969	No		LC-MS	KTYFPHF	0.0292	Yes	0.0787515	No
LC-MS	LD	0.0007	Yes	0.00527838	Yes		LC-MS	LD	0.0006	Yes	0.00500625	Yes
LC-MS	LD	0.0036	Yes	0.0173172	Yes		LC-MS	LD	0.002	Yes	0.0102692	Yes
LC-MS	LPAE	0.0968	No	0.173123	No		LC-MS	LPAE	0.1907	No	0.289175	No
LC-MS	LPAEF	0.5447	No	0.630586	No		LC-MS	LPAEF	0.2875	No	0.382612	No
LC-MS	LPAEF						LC-MS	LPAEF				No
LC-MS	LSALS	0.0653	No	0.129211	No		LC-MS	LSALS	0.0365	Yes	0.0910794	No
LC-MS	LSTPDA	0.0018	Yes	0.0104625	Yes		LC-MS	LSTPDA	0.0001	Yes	0.00148333	Yes
LC-MS	NVDEVG	0.0008	Yes	0.00531429	Yes		LC-MS	NVDEVG	0.0162	Yes	0.0521133	No
LC-MS	PAEF	0.0001	Yes	0.00132857	Yes		LC-MS	PAEF	0.0001	Yes	0.00148333	Yes
LC-MS	PAVH	0.0006	Yes	0.00478286	Yes		LC-MS	PAVH	0.0001	Yes	0.00148333	Yes
LC-MS	PD	0.0064	Yes	0.0234947	Yes		LC-MS	PD	0.0072	Yes	0.0274521	Yes
LC-MS	PDAV	0.0001	Yes	0.00132857	Yes		LC-MS	PDAV	0.0001	Yes	0.00148333	Yes
LC-MS	PDAV	0.5627	No	0.640789	No		LC-MS	PDAV	0.1567	No	0.260532	No
LC-MS	PDAVM	0.0002	Yes	0.00206667	Yes		LC-MS	PDAVM	0.0003	Yes	0.00308077	Yes
LC-MS	PE	0.0001	Yes	0.00132857	Yes		LC-MS	PE	0.0001	Yes	0.00148333	Yes
LC-MS	PEE	0.0001	Yes	0.00132857	Yes		LC-MS	PEE	0.0001	Yes	0.00148333	Yes
LC-MS	PEEK	0.0001	Yes	0.00132857	Yes		LC-MS	PEEK	0.0001	Yes	0.00148333	Yes
LC-MS	PENF	0.0001	Yes	0.00132857	Yes		LC-MS	PENF	0.0001	Yes	0.00148333	Yes
LC-MS	PHF	0.0012	Yes	0.0071234	Yes		LC-MS	PHF	0.0183	Yes	0.0561621	No
LC-MS	PHFD	0.0001	Yes	0.00132857	Yes		LC-MS	PHFD	0.0001	Yes	0.00148333	Yes
LC-MS	PHFDL	0.0371	Yes	0.0894231	No		LC-MS	PHFDL	0.4042	No	0.488332	No
LC-MS	PHFDLS	0.004	Yes	0.0182951	Yes		LC-MS	PHFDLS	0.0072	Yes	0.0274521	Yes
LC-MS	PKVK	0.0001	Yes	0.00132857	Yes		LC-MS	PKVK	0.0002	Yes	0.00254286	Yes
LC-MS	PNAL	0.0001	Yes	0.00132857	Yes		LC-MS	PNAL	0.0001	Yes	0.00148333	Yes
LC-MS	PNALS	0.0001	Yes	0.00132857	Yes		LC-MS	PNALS	0.0001	Yes	0.00148333	Yes
LC-MS	PPVQ	0.0002	Yes	0.00206667	Yes		LC-MS	PPVQ	0.0001	Yes	0.00148333	Yes
LC-MS	PPVQ	0.9873	No	0.9969	No		LC-MS	PPVQ	0.7242	No	0.802329	No
LC-MS	PPVQA	0.0002	Yes	0.00206667	Yes		LC-MS	PPVQA	0.0012	Yes	0.00762857	Yes
LC-MS	PPVQAA	0.3396	No	0.440975	No		LC-MS	PPVQAA	0.4614	No	0.545105	No
LC-MS	PV	0.0001	Yes	0.00132857	Yes		LC-MS	PV	0.0015	Yes	0.00870652	Yes
LC-MS	PVE	0.0007	Yes	0.00527838	Yes		LC-MS	PVE	0.0001	Yes	0.00148333	Yes
LC-MS	PVE	0.008	Yes	0.0275556	Yes		LC-MS	PVE	0.0007	Yes	0.00534	Yes
LC-MS	PVNF	0.0002	Yes	0.00206667	Yes		LC-MS	PVNF	0.0015	Yes	0.00870652	Yes
LC-MS	PVQ	0.0001	Yes	0.00132857	Yes		LC-MS	PVQ	0.0003	Yes	0.00308077	Yes
LC-MS	PVQA	0.0001	Yes	0.00132857	Yes		LC-MS	PVQA	0.0001	Yes	0.00148333	Yes
LC-MS	PWTQ	0.0005	Yes	0.0045	Yes		LC-MS	PWTQ	0.0004	Yes	0.00395556	Yes
LC-MS	SDGLA	0.0037	Yes	0.0174966	Yes		LC-MS	SDGLA	0.0007	Yes	0.00534	Yes
LC-MS	SDGLA	0.0057	Yes	0.02325	Yes		LC-MS	SDGLA	0.0173	Yes	0.0537105	No
LC-MS	SDLH	0.0002	Yes	0.00206667	Yes		LC-MS	SDLH	0.0277	Yes	0.0762857	No
LC-MS	SDLH	0.0029	Yes	0.0149833	Yes		LC-MS	SDLH				No
LC-MS	SFGD	0.0009	Yes	0.00558	Yes		LC-MS	SFGD	0.0078	Yes	0.028925	Yes
LC-MS	SFGD	0.0466	Yes	0.105702	No		LC-MS	SFGD	0.0105	Yes	0.0359423	Yes
LC-MS	SFGDL	0.008	Yes	0.0275556	Yes		LC-MS	SFGDL	0.0008	Yes	0.00593333	Yes
LC-MS	SFGDL						LC-MS	SFGDL	0.0504	No	0.110302	No
LC-MS	SFGDLS	0.0115	Yes	0.0352582	Yes		LC-MS	SFGDLS				No
LC-MS	SLDKF						LC-MS	SLDKF	0.0399	Yes	0.0964568	No
LC-MS	TNVK	0.0147	Yes	0.0430125	Yes		LC-MS	TNVK				No
LC-MS	TPAVH	0.0006	Yes	0.00478286	Yes		LC-MS	TPAVH	0.0026	Yes	0.0123964	Yes
LC-MS	TPDAVM	0.0148	Yes	0.0430125	Yes		LC-MS	TPDAVM	0.0012	Yes	0.00762857	Yes
LC-MS	TPPVQ	0.182	No	0.277475	No		LC-MS	TPPVQ	0.1168	No	0.214332	No
LC-MS	TSKY	0.0001	Yes	0.00132857	Yes		LC-MS	TSKY	0.0003	Yes	0.00308077	Yes
LC-MS	TSKY	0.4064	No	0.506186	No		LC-MS	TSKY	0.0387	Yes	0.0947972	No
LC-MS	TVLT	0.0001	Yes	0.00132857	Yes		LC-MS	TVLT	0.5	No	0.575431	No
LC-MS	TYFP	0.1263	No	0.214864	No		LC-MS	TYFP	0.0018	Yes	0.00980816	Yes
LC-MS	TYFPH	0.5125	No	0.600788	No		LC-MS	TYFPH	0.0458	Yes	0.103632	No
LC-MS	TYFPHF	0.1175	No	0.203618	No		LC-MS	TYFPHF	0.2907	No	0.382612	No
LC-MS	VD	0.0028	Yes	0.0147396	Yes		LC-MS	VD	0.0208	Yes	0.0624	No
LC-MS	VDEVG	0.0006	Yes	0.00478286	Yes		LC-MS	VDEVG	0.0017	Yes	0.00965745	Yes
LC-MS	VDEVGG	0.0008	Yes	0.00531429	Yes		LC-MS	VDEVGG	0.0011	Yes	0.00753077	Yes
LC-MS	VDEVGGEA	0.0031	Yes	0.0154446	Yes		LC-MS	VDEVGGEA	0.0115	Yes	0.0388671	Yes
LC-MS	VDPENF	0.003	Yes	0.0152182	Yes		LC-MS	VDPENF	0.0025	Yes	0.0123611	Yes
LC-MS	VDPVN	0.1165	No	0.203147	No		LC-MS	VDPVN	0.0005	Yes	0.00430645	Yes
LC-MS	VDPVNF	0.0035	Yes	0.0171316	Yes		LC-MS	VDPVNF	0.1172	No	0.214332	No
LC-MS	VHL	0.0073	Yes	0.0264506	Yes		LC-MS	VHL	0.006	Yes	0.0242727	Yes
LC-MS	VHLT	0.0421	Yes	0.0970736	No		LC-MS	VHLT	0.0088	Yes	0.0317514	Yes
LC-MS	VHLTP	0.0474	Yes	0.10602	No		LC-MS	VHLTP	0.0422	Yes	0.0986739	No
LC-MS	VHLTPE	0.0678	No	0.131362	No		LC-MS	VHLTPE	0.031	Yes	0.0811269	No
LC-MS	VHLTPEE	0.646	No	0.723726	No		LC-MS	VHLTPEE	0.0307	Yes	0.0811269	No
LC-MS	VHLTPEEK	0.0603	No	0.121837	No		LC-MS	VHLTPEEK	0.8949	No	0.922645	No
LC-MS	VLSPA	0.1852	No	0.2778	No		LC-MS	VLSPA	0.1571	No	0.260532	No
LC-MS	VLSPAD	0.9716	No	0.985732	No		LC-MS	VLSPAD	0.1589	No	0.260612	No
LC-MS	VLSPADK	0.2047	No	0.300327	No		LC-MS	VLSPADK	0.1377	No	0.243483	No
LC-MS	VNVDE	0.0002	Yes	0.00206667	Yes		LC-MS	VNVDE	0.2459	No	0.343745	No
LC-MS	VNVDEVG	0.006	Yes	0.02325	Yes		LC-MS	VNVDEVG	0.0036	Yes	0.0157574	Yes
LC-MS	YFPHF	0.0184	Yes	0.0503294	No		LC-MS	YFPHF	0.0045	Yes	0.0187734	Yes
LC-MS	YPWTQ	0.1582	No	0.249997	No		LC-MS	YPWTQ	0.1157	No	0.214332	No
MS-MS	AAHLPAEFTPAVH	0.2636	No	0.368669	No		MS-MS	AAHLPAEFTPAVH	0.2735	No	0.372574	No
MS-MS	AAHLPAEFTPAVHASLDKF	0.0174	Yes	0.0480653	Yes		MS-MS	AAHLPAEFTPAVHASLDKF	0.3955	No	0.484642	No
MS-MS	AEALERMF	0.9941	No	0.9969	No		MS-MS	AEALERMF	0.7185	No	0.799331	No
MS-MS	AFSDGLAH	0.038	Yes	0.0895613	No		MS-MS	AFSDGLAH	0.017	Yes	0.0534	No
MS-MS	AFSDGLAHLD	0.0191	Yes	0.0517369	No		MS-MS	AFSDGLAHLD	0.0496	Yes	0.109448	No
MS-MS	AFSDGLAHLDN	0.0345	Yes	0.0851814	No		MS-MS	AFSDGLAHLDN	0.0925	No	0.181599	No
MS-MS	AFSDGLAHLDNL	0.1831	No	0.277635	No		MS-MS	AFSDGLAHLDNL	0.3559	No	0.448233	No
MS-MS	AFSDGLAHLDNLK	0.154	No	0.247893	No		MS-MS	AFSDGLAHLDNLK	0.2075	No	0.302746	No
MS-MS	AGEYGAEALERMF	0.7982	No	0.84676	No		MS-MS	AFSDGLAHLDNLKGTF	0.2276	No	0.32324	No
MS-MS	AGVANALAHKYH	0.9564	No	0.973853	No		MS-MS	AGEYGAEALERMF	0.8247	No	0.875908	No
MS-MS	AHAGEYGAEALE	0.069	No	0.132766	No		MS-MS	AGVANALAHKYH	0.1685	No	0.265429	No
MS-MS	AHLPAEFTPAVH	0.7965	No	0.84676	No		MS-MS	AHAGEYGAEALE	0.0717	No	0.143939	No
MS-MS	AHLPAEFTPAVHASLD	0.2221	No	0.322739	No		MS-MS	AHAGEYGAEALERMF	0.541	No	0.614668	No
MS-MS	AHVDDMPNALS	0.0901	No	0.1643	No		MS-MS	AHLPAEFTPAVH	0.8746	No	0.919363	No
MS-MS	AHVDDMPNALSA	0.944	No	0.964747	No		MS-MS	AHLPAEFTPAVHASLD	0.0866	No	0.171276	No
MS-MS	ALWGKVNVDEVGGEA	0.2923	No	0.401733	No		MS-MS	AHVDDMPNALS	0.017	Yes	0.0534	No
MS-MS	ALWGKVNVDEVGGEALG	0.045	Yes	0.10291	No		MS-MS	AHVDDMPNALSA	0.756	No	0.830667	No
MS-MS	ASLDKFLA	0.8671	No	0.90269	No		MS-MS	ALWGKVNVDEVGGEA	0.783	No	0.846401	No
MS-MS	AVAHVDDMPNA	0.1221	No	0.210283	No		MS-MS	AVAHVDDMPNA	0.2876	No	0.382612	No
MS-MS	AVAHVDDMPNAL	0.0373	Yes	0.0894231	No		MS-MS	AVAHVDDMPNALS	0.132	No	0.236537	No
MS-MS	AVAHVDDMPNALS	0.0165	Yes	0.046314	Yes		MS-MS	AVAHVDDMPNALSA	0.9368	No	0.947445	No
MS-MS	AVAHVDDMPNALSA	0.834	No	0.874759	No		MS-MS	AVAHVDDMPNALSALSDL	0.1002	No	0.192621	No
MS-MS	AVAHVDDMPNALSALSDL	0.6992	No	0.765007	No		MS-MS	DALTNAVAHVDDMPNALS	0.1669	No	0.265429	No
MS-MS	DALTNAVAHVDDMPNALS	0.5788	No	0.656444	No		MS-MS	DDEGDDDPVPLPNVN	0.3611	No	0.450531	No
MS-MS	DDEGDDDPVPLPNVN	0.2243	No	0.324247	No		MS-MS	DDEGDDDPVPLPNVNA	0.3654	No	0.453776	No
MS-MS	DDPVPLPNVN	0.1862	No	0.277806	No		MS-MS	DEVGGEAL	0.047	Yes	0.105243	No
MS-MS	DEVGGEAL	0.2656	No	0.368669	No		MS-MS	DEVGGEALGRL	0.8264	No	0.875908	No
MS-MS	DEVGGEALGRL	0.9196	No	0.943266	No		MS-MS	DGLAHLDNLK	0.2835	No	0.382612	No
MS-MS	DGLAHLD	0.1353	No	0.224695	No		MS-MS	DKLHVDPENF	0.0073	Yes	0.0274521	Yes
MS-MS	DGLAHLDNLK	0.0659	No	0.12948	No		MS-MS	DLDDALDK	0.7708	No	0.841213	No
MS-MS	DKLHVDPENF	0.0098	Yes	0.0323897	Yes		MS-MS	DLPVG	0.0245	Yes	0.0709129	No
MS-MS	DLDDALDK	0.309	No	0.4185	No		MS-MS	DPVNF	0.9209	No	0.938474	No
MS-MS	DLPVG	0.009	Yes	0.030622	Yes		MS-MS	DTSLKPIS	0.0225	Yes	0.0663099	No
MS-MS	DLSTPDA	0.3301	No	0.432385	No		MS-MS	DWGYDDK	0.6399	No	0.717871	No
MS-MS	DPVNF	0.3664	No	0.468925	No		MS-MS	EFTPAVH	0.0692	No	0.141041	No
MS-MS	DTSLKPIS	0.0305	Yes	0.0780688	No		MS-MS	EFTPAVHASLD	0.6037	No	0.683	No
MS-MS	DYPLIPVGKL	0.185	No	0.2778	No		MS-MS	EFTPPVQAAYQ	0.9079	No	0.928771	No
MS-MS	EFTPAVH	0.0048	Yes	0.020925	Yes		MS-MS	ESFGDLS	0.895	No	0.922645	No
MS-MS	EFTPAVHAS	0.0856	No	0.157121	No		MS-MS	ESFGDLSTPDAVMG	0.1866	No	0.284698	No
MS-MS	EFTPAVHASLD	0.9068	No	0.937027	No		MS-MS	EVEPSDTIENVK	0.0148	Yes	0.0481902	Yes
MS-MS	EFTPPVQAAYQ	0.6637	No	0.734811	No		MS-MS	FESFGDLSTPDAVMGNPKVK	0.4767	No	0.5607	No
MS-MS	ESFGDLS	0.0574	No	0.118985	No		MS-MS	FPHFD	0.8365	No	0.882789	No
MS-MS	ESFGDLSTPDAVMG	0.274	No	0.378446	No		MS-MS	FPHFDLS	0.1486	No	0.252715	No
MS-MS	EVEPSDTIENVK	0.0099	Yes	0.0323897	Yes		MS-MS	FRLLG	0.0045	Yes	0.0187734	Yes
MS-MS	FESFGDLSTPDAVMGNPKVK	0.8149	No	0.857951	No		MS-MS	FSDGLAHLDN	0.0458	Yes	0.103632	No
MS-MS	FPHFD	0.5569	No	0.639519	No		MS-MS	FSDGLAHLDNLK	0.1269	No	0.228934	No
MS-MS	FPHFDL	0.319	No	0.424318	No		MS-MS	GAFSDGLAH	0.141	No	0.246059	No
MS-MS	FPHFDLS	0.4693	No	0.567058	No		MS-MS	GAFSDGLAHLD	0.8267	No	0.875908	No
MS-MS	FSDGLAHLDN	0.005	Yes	0.0211364	Yes		MS-MS	GAFSDGLAHLDNLK	0.4517	No	0.536017	No
MS-MS	FSDGLAHLDNLK	0.104	No	0.184421	No		MS-MS	GKVNVDAVGGEA	0.3794	No	0.468981	No
MS-MS	FSNVNLKE	0.7978	No	0.84676	No		MS-MS	GKVNVDAVGGEALG	0.0192	Yes	0.0582545	No
MS-MS	FSPSQQEK	0.557	No	0.639519	No		MS-MS	GKVNVDEVGGEA	0.0315	Yes	0.0811269	No
MS-MS	FTPAVHASLD	0.058	No	0.118985	No		MS-MS	GKVNVDEVGGEALG	0.0137	Yes	0.0451593	Yes
MS-MS	FVCPTE	0.3209	No	0.424318	No		MS-MS	GKVNVDEVGGEALGRL	0.1467	No	0.251083	No
MS-MS	GAFSDGLAH	0.0832	No	0.153727	No		MS-MS	GTFATLSELH	0.027	Yes	0.0758842	No
MS-MS	GAFSDGLAHLD	0.4223	No	0.523652	No		MS-MS	GVANALAHKYH	0.6934	No	0.774635	No
MS-MS	GAFSDGLAHLDNLK	0.4695	No	0.567058	No		MS-MS	GYDDKNGPEQW	0.3957	No	0.484642	No
MS-MS	GKVNVDAVGGEALG	0.0101	Yes	0.0323897	Yes		MS-MS	HLPAEFTPAVH	0.2147	No	0.311548	No
MS-MS	GKVNVDEVGGEA	0.0027	Yes	0.0144865	Yes		MS-MS	HLPAEFTPAVHASLD	0.0445	Yes	0.102427	No
MS-MS	GKVNVDEVGGEALG	0.0059	Yes	0.02325	Yes		MS-MS	HVDDMPNAL	0.2242	No	0.321399	No
MS-MS	GKVNVDEVGGEALGRL	0.4429	No	0.544357	No		MS-MS	HVDDMPNALS	0.2708	No	0.370788	No
MS-MS	GKVNVDEVGGEALGRLL	0.0166	Yes	0.046314	Yes		MS-MS	HVDDMPNALSA	0.9766	No	0.977	No
MS-MS	GTFATLS	0.0077	Yes	0.0275423	Yes		MS-MS	HVDDMPNALSALS	0.7719	No	0.841213	No
MS-MS	GTFATLSELH	0.4521	No	0.553228	No		MS-MS	HVDDMPNALSALSDL	0.1917	No	0.289175	No
MS-MS	GVANALAHKYH	0.5625	No	0.640789	No		MS-MS	HVDPENFRL	0.8919	No	0.922645	No
MS-MS	GYDDKNGPEQW	0.8913	No	0.924434	No		MS-MS	KEFTPPVQ	0.0706	No	0.142805	No
MS-MS	HAGEYGAEALE	0.7879	No	0.845477	No		MS-MS	KEFTPPVQAA	0.9408	No	0.9479	No
MS-MS	HLPAEFTPAVH	0.0805	No	0.150102	No		MS-MS	KEFTPPVQAAYQ	0.1943	No	0.29145	No
MS-MS	HLPAEFTPAVHASLD	0.0389	Yes	0.0904425	No		MS-MS	KTYFP	0.1548	No	0.259947	No
MS-MS	HVDDMPNALS	0.0807	No	0.150102	No		MS-MS	KTYFPHF	0.1609	No	0.260689	No
MS-MS	HVDDMPNALSA	0.9148	No	0.941805	No		MS-MS	KVNVDEVGGEA	0.0226	Yes	0.0663099	No
MS-MS	HVDDMPNALSALS	0.2584	No	0.365095	No		MS-MS	KVNVDEVGGEALG	0.15	No	0.253481	No
MS-MS	HVDDMPNALSALSDL	0.2378	No	0.340237	No		MS-MS	KVVAGVANALA	0.0425	Yes	0.0986739	No
MS-MS	HVDPENFRL	0.3691	No	0.470223	No		MS-MS	LAHLDNLK	0.0012	Yes	0.00762857	Yes
MS-MS	HVDPENFRLLG	0.2304	No	0.331348	No		MS-MS	LDGFE				No
MS-MS	HVNFEDNDNRSVLK	0.6485	No	0.723726	No		MS-MS	LHVDPENF	0.1611	No	0.260689	No
MS-MS	KEFTPPVQ	0.0587	No	0.119542	No		MS-MS	LLVVYPWTQRF	0.0964	No	0.187874	No
MS-MS	KEFTPPVQA	0.01	Yes	0.0323897	Yes		MS-MS	LPAEFTPAVHASLD	0.0622	No	0.12874	No
MS-MS	KEFTPPVQAA	0.3187	No	0.424318	No		MS-MS	LPAEFTPAVHASLDK	0.31	No	0.401796	No
MS-MS	KEFTPPVQAAYQ	0.2056	No	0.300327	No		MS-MS	LSFPTTK	0.8853	No	0.922645	No
MS-MS	KLHVDPENF	0.1911	No	0.283601	No		MS-MS	LTPEEKSAVT	0.0035	Yes	0.015575	Yes
MS-MS	KTYFP	0.4618	No	0.56263	No		MS-MS	LTPEEKSAVTA	0.1006	No	0.192621	No
MS-MS	KTYFPHF	0.7521	No	0.810177	No		MS-MS	LTPEEKSAVTAL	0.4015	No	0.487882	No
MS-MS	KVNVDEVGGEA	0.0064	Yes	0.0234947	Yes		MS-MS	LTPEEKSAVTALW	0.1996	No	0.294438	No
MS-MS	KVNVDEVGGEALG	0.006	Yes	0.02325	Yes		MS-MS	LTPEEKSAVTALWG	0.4857	No	0.566297	No
MS-MS	KVVAGVANALA	0.0103	Yes	0.0326557	Yes		MS-MS	LTPEEKSAVTALWGKVNVDE	0.2704	No	0.370788	No
MS-MS	LHVDPENF	0.3907	No	0.493237	No		MS-MS	LTPEEKTAVN	0.0539	No	0.116059	No
MS-MS	LPAEFTPAVH	0.0712	No	0.13606	No		MS-MS	LVVYPWTQRF				No
MS-MS	LPAEFTPAVHASLD	0.4718	No	0.56738	No		MS-MS	LWGKVNVDEVGGEA	0.6182	No	0.696453	No
MS-MS	LPAEFTPAVHASLDK	0.8635	No	0.902309	No		MS-MS	LWGKVNVDEVGGEALG	0.0067	Yes	0.0267	Yes
MS-MS	LSFPTTKT	0.1051	No	0.184421	No		MS-MS	NAVAHVDDMPNA	0.2889	No	0.382612	No
MS-MS	LTPEEKSAVT	0.0375	Yes	0.0894231	No		MS-MS	NAVAHVDDMPNAL	0.0101	Yes	0.0353688	Yes
MS-MS	LTPEEKSAVTA	0.0099	Yes	0.0323897	Yes		MS-MS	NAVAHVDDMPNALS	0.0555	No	0.117943	No
MS-MS	LTPEEKSAVTAL	0.7215	No	0.786174	No		MS-MS	NAVAHVDDMPNALSA	0.9362	No	0.947445	No
MS-MS	LTPEEKSAVTALW	0.1708	No	0.263277	No		MS-MS	NAVAHVDDMPNALSAL	0.2844	No	0.382612	No
MS-MS	LTPEEKSAVTALWG	0.4399	No	0.543062	No		MS-MS	NAVAHVDDMPNALSALS	0.3599	No	0.450531	No
MS-MS	LTPEEKSAVTALWGKVNVDE	0.3414	No	0.440975	No		MS-MS	NAVAHVDDMPNALSALSDL	0.402	No	0.487882	No
MS-MS	LTPEEKSAVTALWGKVNVDEVG	0.0571	No	0.118985	No		MS-MS	NAVAHVDDMPNALSALSDLH	0.3383	No	0.430124	No
MS-MS	LTPEEKSAVTALWGKVNVDEVGGEA	0.0475	Yes	0.10602	No		MS-MS	NFDPSTLLPSSLDF	0.042	Yes	0.0986739	No
MS-MS	LTPEEKTAVNALW	0.727	No	0.786174	No		MS-MS	NGNNQSPVDIKT	0.4315	No	0.516639	No
MS-MS	LWGKVNVDEVGGEA	0.5189	No	0.603221	No		MS-MS	NGNNQSPVDIKTS	0.8932	No	0.922645	No
MS-MS	LWGKVNVDEVGGEALG	0.1586	No	0.249997	No		MS-MS	NVDEVGGEALGRL	0.778	No	0.844415	No
MS-MS	NAVAHVDDMPN	0.4934	No	0.588285	No		MS-MS	NVEGDNAVPMQH	0.1976	No	0.293552	No
MS-MS	NAVAHVDDMPNA	0.037	Yes	0.0894231	No		MS-MS	SDGLAHLDNLK	0.5167	No	0.592098	No
MS-MS	NAVAHVDDMPNAL	0.0231	Yes	0.0613274	No		MS-MS	SFGDL				No
MS-MS	NAVAHVDDMPNALS	0.0158	Yes	0.0449816	Yes		MS-MS	SFGDLSTPDAVMG	0.3256	No	0.415958	No
MS-MS	NAVAHVDDMPNALSA	0.9922	No	0.9969	No		MS-MS	TPAVHASLD	0.977	No	0.977	No
MS-MS	NAVAHVDDMPNALSAL	0.2645	No	0.368669	No		MS-MS	TPDAVMGNPKVK	0.2426	No	0.341338	No
MS-MS	NAVAHVDDMPNALSALS	0.4039	No	0.506186	No		MS-MS	TPEEKSAVTAL	0.2964	No	0.387935	No
MS-MS	NAVAHVDDMPNALSALSDL	0.1301	No	0.217353	No		MS-MS	TPEEKSAVTALW	0.2909	No	0.382612	No
MS-MS	NAVAHVDDMPNALSALSDLH	0.2953	No	0.403866	No		MS-MS	TYFPHF	0.2429	No	0.341338	No
MS-MS	NGNNQSPVDIKT	0.3174	No	0.424318	No		MS-MS	TYFPHFDLS	0.1436	No	0.248568	No
MS-MS	NGNNQSPVDIKTS	0.2591	No	0.365095	No		MS-MS	VAHVDDMPNAL	0.0279	Yes	0.0762857	No
MS-MS	NVDEVGGEALGRL	0.7259	No	0.786174	No		MS-MS	VAHVDDMPNALS	0.0316	Yes	0.0811269	No
MS-MS	NVEGDNAVPMQH	0.0942	No	0.16992	No		MS-MS	VDPENF	0.0088	Yes	0.0317514	Yes
MS-MS	SDGLAHLDNLK	0.8105	No	0.856551	No		MS-MS	VDPENFR	0.0561	No	0.117943	No
MS-MS	SFGDLSTPDAVMG	0.1274	No	0.215422	No		MS-MS	VDPVNFK	0.0614	No	0.128077	No
MS-MS	TDEGIAYRGLF	0.1494	No	0.242341	No		MS-MS	VEPSDTIENVK	0.0305	Yes	0.0811269	No
MS-MS	TPDAVMGNPKVK	0.3283	No	0.432055	No		MS-MS	VHLTPEE	0.0651	No	0.133705	No
MS-MS	TPEEKSAVTAL	0.3743	No	0.47468	No		MS-MS	VHLTPEEKSAVT	0.0005	Yes	0.00430645	Yes
MS-MS	TQGVSQVAPAEP	0.1486	No	0.242341	No		MS-MS	VHLTPEEKSAVTAL	0.1747	No	0.271191	No
MS-MS	TYFPHF	0.1546	No	0.247893	No		MS-MS	VLSPADKTNVKA	0.1979	No	0.293552	No
MS-MS	TYFPHFDLS	0.5168	No	0.603221	No		MS-MS	VNVDEVGGEA	0.8153	No	0.874237	No
MS-MS	VAAGVAVLDNPYPV	0.498	No	0.588737	No		MS-MS	VNVDEVGGEALGRL	0.1032	No	0.195421	No
MS-MS	VAHVDDMPNAL	0.1263	No	0.214864	No		MS-MS	VNVDEVGGEALGRLL	0.1056	No	0.198558	No
MS-MS	VAHVDDMPNALS	0.0058	Yes	0.02325	Yes		MS-MS	VSADMHRMAA	0.0473	Yes	0.105243	No
MS-MS	VDPENF	0.0313	Yes	0.078673	No		MS-MS	VVYPWTQRFF	0.1395	No	0.245043	No
MS-MS	VDPVNFK	0.005	Yes	0.0211364	Yes		MS-MS	VVYPWTQRFFE	0.1365	No	0.24297	No
MS-MS	VEPSDTIENVK	0.0008	Yes	0.00531429	Yes		MS-MS	WGKVNVDAVGGEALG	0.0102	Yes	0.0353688	Yes
MS-MS	VHLTPEE	0.1474	No	0.241909	No		MS-MS	WGKVNVDEVGGEA	0.028	Yes	0.0762857	No
MS-MS	VHLTPEEKSAVT	0.0488	Yes	0.108057	No		MS-MS	WGKVNVDEVGGEAL	0.4373	No	0.521246	No
MS-MS	VHLTPEEKSAVTAL	0.3606	No	0.463629	No		MS-MS	WGKVNVDEVGGEALG	0.2216	No	0.319823	No
MS-MS	VLSPADKTNVK	0.3015	No	0.410334	No		MS-MS	YFPHF	0.1154	No	0.214332	No
MS-MS	VLSPADKTNVKA	0.4046	No	0.506186	No		MS-MS	YFPHFDLS	0.0068	Yes	0.0267	Yes
MS-MS	VNVDEVGGEA	0.0042	Yes	0.0186	Yes		MS-MS	YQKVVAGVANALA	0.0401	Yes	0.0964568	No
MS-MS	VNVDEVGGEALGRL	0.2566	No	0.365095	No
MS-MS	VNVDEVGGEALGRLL	0.1562	No	0.249027	No
MS-MS	VVYPWTQRFFE	0.0115	Yes	0.0352582	Yes
MS-MS	WGKVNVDAVGGEA	0.0607	No	0.121837	No
MS-MS	WGKVNVDEVGGEA	0.4966	No	0.588737	No
MS-MS	WGKVNVDEVGGEAL	0.0331	Yes	0.0824545	No
MS-MS	WGKVNVDEVGGEALG	0.32	No	0.424318	No
MS-MS	YFPHF	0.0261	Yes	0.0680551	No
MS-MS	YFPHFDLS	0.0651	No	0.129211	No
