# Supplementary material for: The natural function of the malaria parasite’s chloroquine resistance transporter
Source: Nat Commun. 2020 Aug 6;11:3922. doi: 10.1038/s41467-020-17781-6 (PMC7413254; doi:10.1038/s41467-020-17781-6)
Supplement: Supplementary file 10 — Supplementary Data 6 [file 41467_2020_17781_MOESM10_ESM.xlsx]

## Sheet: Sheet1
Supplementary Data 6: Oligonuclotide primers used in this study
Amino acid change	Sequence into which mutation was introduced	New sequence	Forward primer (5’ to 3’)	Reverse primer (5’ to 3’)
C72S	PfCRT3D7	C72S-PfCRT3D7	GTTtctGTCATGAACAAGATTTTTG	GACagaAACAGACAGGTAGATAATAGACAG
M74I	PfCRT3D7	M74I-PfCRT3D7	GTGTCattAACAAGATTTTTGC	GTTaatGACACAAACAGACAGG
N75E	PfCRT3D7	N75E-PfCRT3D7	GTTTGTGTCATGgaaAAGATTTTTGCG	CGCAAAAATCTTttcCATGACACAAAC
A220S	PfCRT3D7	A220S-PfCRT3D7	GTATTAATTTCTtcgCTGATCCCGGTTTGC	GCAAACCGGGATCAGcgaAGAAATTAATAC
Q271E	PfCRT3D7	Q271E-PfCRT3D7	TCTGAAAgaaCTACATCTGCCCTATAATG	GGGCAGATGTAGttcTTTCAGAAAGGG
N326D	PfCRT3D7	N326D-PfCRT3D7	CTTCgacATTTGTGATAATC	CAAATgtcGAAGAACGAAAATAAC
N326S	PfCRT3D7	N326S-PfCRT3D7	CTTCtcgATTTGTGATAATCTGATTACGTC	CAAATcgaGAAGAACGAAAATAACGCGAAC
I356L	PfCRT3D7	I356L-PfCRT3D7	GCCctgGCGATCGCGTATTACTTCAAATTCC	GTAATACGCGATCGCcagGGCGGCCCC
I356T	PfCRT3D7	I356T-PfCRT3D7	TCTGAAAgaaCTACATCTGCCCTATAATG	CGCGATCGCtgtGGCGGGCCCCTG
R371I	PfCRT3D7	R371I-PfCRT3D7	GGCGATGTTGTGattGAACCCAGACTG	CAGTCTGGGTTCaatCACAACATCG
T76K	PfCRTEcu1110	T76K-PfCRTEcu1110	GAACaagATTTTTGCGAAGAGAAC	AAATcttGTTCATGACACAAACAG
T76K	PfCRT7G8	T76K-PfCRT7G8	GAACaagATTTTTGCGAAGAGAAC	AAAATcttGTTCATGACAGAAACAGAC
E75K	PfCRTK1	PfCRT2300	GTCTGTTTGTGTCATTaaaACAATTTTTGCGAAG	CTTCGCAAAAATTGTtttAATGACACAAACAGAC
E198K	PfCRTDd2	PfCRTBC22	GTTAAGATGaaaCTGTCCTTTG	GtttCATCTTAACTAGCGCAATTG
E75D, L148I, L194T, T333S, S326N, I371R	PfCRTK1	PfCRTCam738	E75D: GTCTGTTTGTGTCATTgatACAATTTTTGCGAAGAG L148I: CATAGGGataACAAGAACGACCGG L194T: GTCGTTACAacaGCGCTAGTTG T333S: GATAATCTGATTtcgTCGTATATCATAG S326N: GCGTTATTTTCGTTCTTCaacATTTGTGATAATCTGATTACGTCG I371R: GGCGGGCGATGTTGTGagaGAACCCAGACTGCTG	E75D: CTCTTCGCAAAAATTGTatcAATGACACAAACAGAC L148I: GGTCGTTCTTGTtatCCCTATGAA L194T: CAACTAGCGCtgtTGTAACGACAATG T333S: CTATGATATACGAcgaAATCAGATTATC S326N: CGACGTAATCAGATTATCACAAATgttGAAGAACGAAAATAACGC I371R: CAGCAGTCTGGGTTCtctCACAACATCGCCCGCC
A144F	PfCRTCam738	PfCRTCam734	GTTCAGTAATACTATTCttcATAGGG	CCCTATgaaGAATAGTATTACTGAAC
C350R	PfCRT7G8	PfCRTH209	CGATTGTTTCTagaATCCAGGGGCCCG	CGGGCCCCTGGATtctAGAAACAATCG
A220S	PfCRT7G8	PfCRTPNG4	GTATTAATTTCTtcgCTGATCCCGGTTTGC	GCAAACCGGGATCAGcgaAGAAATTAATAC
S39P, T76A, N277D	PfCRTDd2	PfCRTJ9	S39P: CGGAccaTGTTTAGGCAAATGTG T76A: GTGTCATTGAAgccATTTTTGCGAAGAGAACG N277D: CCTATgacGAAATCTGGACAAAC	S39P: CTAAACAtggTCCGCCACCCAG T76A: CGTTCTCTTCGCAAAAATggcTTCAATGACAC N277D: GATTTCGTCATAgggCAGATG
N326S, T371I	PfCRTJav	PfCRTTA6182	N326S: CTTCTcgaTTTGTGATAATCTGATTACGTC T371I: CCTGGCGGGCGATGTTGTGattGAACC	N326S: CAAAtcgAGAAGAACGAAAATAACGCGAAC T371I: GTTCaatCACAACATCGCCGCCAGG
H97Q, R371T	N75E, K76T, A220S-PfCRT3D7	PfCRTJav	H97Q: GACGcaaAACTTCATCTGTATG R371T: GCGATGTTGTGaccGAACCCAGACTG	H97Q: GAAGTTttgCGTCTCCGATG R371T: CAGTCTGGGTTCggtCACAACATCGC
Introduce a single myc tag to C-terminus of PfCRTDd2	PfCRTDd2	PfCRTDd2-1Xmyc	CGAGGATCCGCCGCCACCATGAAATTCGCCTCTAAGAAAAAC	CGAGAATTCTTAaaccagatcttcttcgctaatcagcttctgttctgcaacagcCTGTGTTGCAGCACTGTCTAC
Introduce multiple myc tags to C-terminus of PfCRTDd2-1Xmyc	PfCRTDd2-1Xmyc	PfCRTDd2-3Xmyc and PfCRTDd2-4Xmyc	CGAGGATCCGCCGCCACCATGAAATTCGCCTCTAAGAAAAAC	CGAGAATTCTTAAACCAGATCTTCTTCGCTAATCAGCTTCTGTTCAGCCACAGCAACCAGATCTTCTTCGCTAATCAGCTTCTGTTCTGCCACAGCaaccagatcttcttcgctaatcag
