# Supplementary material for: The natural function of the malaria parasite’s chloroquine resistance transporter
Source: Nat Commun. 2020 Aug 6;11:3922. doi: 10.1038/s41467-020-17781-6 (PMC7413254; doi:10.1038/s41467-020-17781-6)
Supplement: Supplementary file 11 — Supplementary Data 7 [file 41467_2020_17781_MOESM11_ESM.xlsx]

## Sheet: Sheet1
Supplementary Data 7: Various buffer compositions used to clamp the oocyte membrane potential in the presence of ionophores
	Composition of regular ND96 pH 5.5 reaction buffer
		Salt	Concentration (mM)
		NaCl	96
		KCl	2
		CaCl2	1.8
		MgCl2	1
		MES	10
		Tris base	10
	Composition of ND96 pH 5.5 reaction buffer used in conjuction with sodium ionophore III to clamp the membrane potential
		Clamped membrane potential (mV)	-80	-60	-40	-20	0
		[NaCl] (mM)	1.08603	2.3547	5.10537	11.0693	24
		[KCl] (mM)	96.914	95.6453	92.8946	86.9307	74
		[CaCl2] (mM)	1.8	1.8	1.8	1.8	1.8
		[MgCl2] (mM)	1	1	1	1	1
		[MES] (mM)	10	10	10	10	10
		[Tris base] (mM)	10	10	10	10	10
	Composition of ND96 pH 5.5 reaction buffer used in conjuction with chloride ionophore III to clamp the membrane potential
		Clamped membrane potential (mV)	0	20	40	60	80
		[NaCl] (mM)	54.2	22.412	7.7507	0.98863	1.66983
		[Na gluconate] (mM)	41.8	73.588	88.2493	95.0114	94.3302
		[KCl] (mM)	2	2	2	2	0
		[K gluconate] (mM)	0	0	0	0	2
		[CaCl2] (mM)	1.8	1.8	1.8	1.8	0
		[Ca gluconate] (mM)	0	0	0	0	1.8
		[MgCl2] (mM)	1	1	1	1	1
		[MES] (mM)	10	10	10	10	10
		[Tris base] (mM)	10	10	10	10	10
