# Supplementary material for: The natural function of the malaria parasite’s chloroquine resistance transporter
Source: Nat Commun. 2020 Aug 6;11:3922. doi: 10.1038/s41467-020-17781-6 (PMC7413254; doi:10.1038/s41467-020-17781-6)
Supplement: Supplementary file 12 — Source Data [file 41467_2020_17781_MOESM12_ESM.xlsx]

## Sheet: Fig. 1b
	Fig. 1b: The effect on [3H]CQ transport via PfCRT by a subset of solutes
	Solute (2 mM)	non-expressing oocytes (% PfCRTDd2 control)					PfCRT3D7 (% PfCRTDd2 control)					PfCRTEcu1110 (% PfCRTDd2 control)					PfCRTDd2 (% PfCRTDd2 control)
		Experiment 1	Experiment 2	Experiment 3	Experiment 4		Experiment 1	Experiment 2	Experiment 3	Experiment 4		Experiment 1	Experiment 2	Experiment 3	Experiment 4		Experiment 1	Experiment 2	Experiment 3	Experiment 4
	Control	3.31	3.88	3.6	3.75		3.14	3.54	3.92	3.42		33.11	35.81	32.56	30.34		100	100	100	100
	Glucose	3.63	3.61	3.38	3.74		2.73	2.84	2.85	2.8		39.24	30.16	34.97	35.25		100.32	102.71	95.32	98.63
	Phosphatidylethanolamine	3.69	3.42	3.56	3.86		2.29	2.16	2.29	2.22		37.35	38.52	32.12	36.46		102.23	100.42	99.29	104.32
	Zn2+	2.62	2.75	2.85	2.95		3.04	3.41	3.27	3.27		31.78	37.73	33.75	32.53		97.32	104.32	97.32	102.32
	Riboflavin	3.81	3.66	3.58	3.51		2.25	2.45	2.03	2.25		33.26	37.42	32.79	29.75		98.36	95.23	104.32	100.32
	Vitamin E	2.42	2.59	2.63	2.55		3.84	3.76	3.53	3.98		30.52	39.32	33.79	30.32		84.23	80.75	83.52	80.43
	Spermine	2.56	2.74	2.95	2.56		2.19	2.25	2.14	2.27		35.74	37.31	32.32	34.9		99.43	102.32	98.23	93.43
	Choline	2.94	2.96	2.89	2.79		4.62	4.45	4.52	4.51		33.79	35.23	29.52	34.63		97.43	102.43	98.67	96.32
	Formate	2.61	2.54	2.45	2.59		2.46	2.45	2.25	2.52		35.23	33.31	27.4	37.34		100.64	99.03	104.01	97.95
	Bilirubin	3.26	3.36	3.47	2.82		2.64	2.76	2.78	2.64		29.26	34.63	33.38	35.32		101.43	100.67	99.23	103.82
	L-arginine	2.16	2.43	1.74	2.25		3.25	3.35	3.33	3.41		29.93	35.65	32.27	35.63		99.03	98.54	104.32	98.74
	L-leucine	2.95	2.93	2.84	2.79		3.93	3.74	3.69	3.78		29.11	34.64	33.31	36.35		99.63	100.43	94.68	103.82
	L-aspartic acid	3.52	3.37	3.16	3.73		2.24	2.21	2.36	2.08		16.43	15.74	18.54	19.32		76.03	77.14	70.84	75.23
	L-histidine	2.71	2.68	2.48	2.68		2.83	2.84	2.73	2.82		33.53	34.78	30.32	34.75		99.43	103.32	98.42	96.32
	Tetraethylammonium	2.84	2.85	2.72	2.81		2.66	2.48	2.73	2.75		33.25	34.63	28.78	37.03		100.42	99.74	101.34	99.03

## Sheet: Fig. 1c
	Fig. 1c: The effect on [3H]CQ transport via PfCRT by a subset of or host-derived peptides
	Solute (2 mM)	non-expressing oocytes (% PfCRTDd2 control)					PfCRT3D7 (% PfCRTDd2 control)					PfCRTEcu1110 (% PfCRTDd2 control)					PfCRTDd2 (% PfCRTDd2 control)
		Experiment 1	Experiment 2	Experiment 3	Experiment 4		Experiment 1	Experiment 2	Experiment 3	Experiment 4		Experiment 1	Experiment 2	Experiment 3	Experiment 4		Experiment 1	Experiment 2	Experiment 3	Experiment 4
	Control	3.31	3.88	3.6	3.75		3.14	3.54	3.92	3.42		33.11	35.81	32.56	30.34		100	100	100	100
	LH	3.04	2.95	3.25	3.21		2.36	2.32	2.21	2.27		34.24	33.53	37.53	30.92		98.43	104.32	98.53	100.32
	PD	4.35	4.52	4.42	4.48		2.6	2.78	2.75	2.75		12.34	12.19	11.96	12.76		71.43	79.53	76.34	70.32
	PE-3	2.63	2.67	2.54	2.73		2.84	2.96	2.91	2.78		12.32	12.15	12.43	14.95		58.24	54.34	54.52	57.78
	AD-4	2.56	2.52	2.51	2.55		3.56	3.43	3.67	3.33		9.03	9.14	8.88	9.04		48.94	47.45	48.22	49.42
	DN-4	2.25	2.35	2.05	2.25		3.25	2.99	3.32	3.36		16.32	15.19	14.44	18.38		48.12	42.32	48.85	55.24
	YF-5	2.21	2.24	2.27	2.24		2.85	2.77	2.85	2.68		14.32	12.11	13.47	13.48		32.24	37.99	37.05	32.47
	HM-5	2.56	2.68	2.74	2.89		2.95	2.95	3.11	2.98		13.96	13.32	12.49	13.35		33.32	38.43	32.34	27.43
	VF-6	3.21	3.23	3.23	3.25		2.54	2.49	2.55	2.38		11.14	9.94	12.05	11.13		13.53	13.12	9.02	15.55
	PS-6	2.87	2.69	2.95	3.11		2.64	2.57	2.74	2.59		10.53	10.15	9.93	10.47		27.13	20.32	25.42	22.42
	DR-8	3.65	3.75	3.97	3.89		2.94	2.71	3.19	2.95		12.64	12.34	11.19	12.43		17.32	20.03	19.02	17.44
	LT-10	2.56	2.44	2.58	2.65		3.3	2.94	3.17	3.3		12.53	10.89	11.99	12.43		26.45	25.34	25.32	29.34
	VL-11	2.59	2.57	2.43	2.64		3.19	2.95	2.99	3.31		12.65	12.35	11.92	11.46		23.64	21.57	27.67	17.62
	AE-12	2.75	2.89	2.64	2.76		2.76	2.65	2.54	2.84		10.23	10.01	9.94	10.04		24.42	23.37	20.54	29.23
	GK-13	3.44	3.43	3.44	3.47		2.84	2.74	2.78	3.14		9.04	9.12	8.96	9.04		20.43	22.56	22.43	26.43

## Sheet: Fig. 2b
	Fig. 2b: Trans-stimulation of [3H]CQ transport via PfCRTDd2 or PfCRTEcu1110
	Solute (45 mM)	non-expressing oocytes (% PfCRTDd2 control)					PfNT1 (% PfCRTDd2 control)					PfCRTEcu1110 (% PfCRTDd2 control)					PfCRTDd2 (% PfCRTDd2 control)
		Experiment 1	Experiment 2	Experiment 3	Experiment 4		Experiment 1	Experiment 2	Experiment 3	Experiment 4		Experiment 1	Experiment 2	Experiment 3	Experiment 4		Experiment 1	Experiment 2	Experiment 3	Experiment 4
	Control	3.31	3.88	3.6	3.75		3.36	3.11	3.56	3.32		33.11	35.81	32.56	30.34		100	100	100	100
	LH	3.42	3.42	3.42	3.45		2.25	2.12	2.26	2.19		33.24	33.63	28.93	38.01		100.32	105.37	91.62	99.42
	PE-3	2.21	2.26	2.32	2.19		2.86	2.65	2.58	2.51		32.82	32.57	35.32	28.43		99.68	104.77	100.46	93.02
	Saquinavir	2.73	2.68	2.87	2.51		2.62	2.47	2.54	2.32		56.23	53.84	50.72	49.32		116.32	126.17	109.45	105.63
	YF-5	3.02	2.39	3.02	3.75		2.73	2.48	2.58	2.37		42.23	45.32	47.74	38.32		122.45	108.32	118.42	120.23
	Ac-YF-5-NH2	2.84	2.78	2.75	2.65		3.02	3.46	3.56	3.71		49.23	47.32	40.23	42.43		117.42	114.43	123.32	106.78
	HM-5	2.83	2.79	2.88	2.87		3.35	3.11	3.44	3.27		44.25	45.23	48.23	38.21		119.24	123.57	105.48	121.42
	VF-6	3.45	3.21	3.53	3.46		2.65	2.51	2.61	2.73		44.25	47.32	38.37	45.63		120.32	119.32	120.31	112.34
	DR-8	3.63	3.34	3.79	3.65		3.43	3.47	3.21	3.51		50.03	40.15	46.24	42.23		123.23	118.93	106.56	116.32
	AE-12	2.95	2.81	2.99	2.91		2.23	2.37	2.71	2.43		33.25	34.36	35.32	30.43		100.43	90.32	101.45	104.32

## Sheet: Fig. 2c
	Fig. 2c: Trans-stimulation of [3H]CQ transport via PfCRT3D7
	Solute (45 mM)	PfCRT3D7 (% PfCRT3D7 control)
		Experiment 1	Experiment 2	Experiment 3	Experiment 4
	Control	100	100	100	100
	LH	107.32	92.35	101.45	98.32
	PE-3	93.86	100.73	104.32	100.4
	Saquinavir	157.43	162.15	143.46	158.34
	YF-5	142.23	155.33	162.85	149.32
	Ac-YF-5-NH2	135.32	127.54	138.43	148.43
	HM-5	193.43	185.08	185.21	174.23
	VF-6	187.43	206.32	201.32	199.25
	DR-8	184.56	199.32	173.32	194.32
	AE-12	100.93	94.28	100.75	102.32

## Sheet: Fig. 2e
	Fig. 2e: Trans-stimulation of [3H]CQ transport via PfCRT is unaffected by the removal of Na+ from the injection buffer
	Condition	non-expressing oocytes (% PfCRTDd2 control)						PfNT1 (% PfCRTDd2 control)						PfCRT3D7 (% PfCRTDd2 control)						PfCRTEcu1110 (% PfCRTDd2 control)						PfCRTDd2 (% PfCRTDd2 control)
		Experiment 1	Experiment 2	Experiment 3	Experiment 4	Experiment 5		Experiment 1	Experiment 2	Experiment 3	Experiment 4	Experiment 5		Experiment 1	Experiment 2	Experiment 3	Experiment 4	Experiment 5		Experiment 1	Experiment 2	Experiment 3	Experiment 4	Experiment 5		Experiment 1	Experiment 2	Experiment 3	Experiment 4	Experiment 5
	Control	3.53	3.27	3.38	3.63	3.25		3.67	3.24	3.56	3.96	3.13		3.58	3.13	3.57	3.58	3.21		35.32	33.75	35.24	32.68	36.32		100	100	100	100	100
	96 mM Na+ + 45 mM VF-6	3.74	3.25	3.78	3.52	3.72		3.72	3.21	3.67	3.45	3.27		22.53	23.78	24.68	25.32	26.32		49.43	51.35	49.42	50.42	49.43		126.43	124.34	120.43	117.32	118.49
	0 mM Na+ + 45 mM VF-6	3.26	3.58	3.3	3.37	3.56		3.36	3.47	3.88	3.57	3.69		25.32	26.43	25.32	26.84	27.32		47.74	47.62	50.83	49.24	51.14		122.58	118.94	120.93	120.52	119.42

## Sheet: Fig. 3j
	Fig. 3j: Trans-inhibition of [3H]VF-6 transport via PfCRT by haemoglobin-peptides
	Treatment	non-expressing oocytes (% PfCRT3D7 control)						PfNT1 (% PfCRT3D7 control)						PfCRT3D7 (% PfCRT3D7 control)						PfCRTEcu1110 (% PfCRT3D7 control)						PfCRTDd2 (% PfCRT3D7 control)
		Experiment 1	Experiment 2	Experiment 3	Experiment 4	Experiment 5		Experiment 1	Experiment 2	Experiment 3	Experiment 4	Experiment 5		Experiment 1	Experiment 2	Experiment 3	Experiment 4	Experiment 5		Experiment 1	Experiment 2	Experiment 3	Experiment 4	Experiment 5		Experiment 1	Experiment 2	Experiment 3	Experiment 4	Experiment 5
	Control	3.57	4.23	3.56	4.27	3.57		4.25	3.68	3.94	3.68	3.15		100	100	100	100	100		62.48	62.28	65.32	69.32	61.43		43.27	41.48	39.32	43.46	45.42
	LH	4.23	3.37	3.78	3.23	3.56		4.25	3.7	3.24	3.88	3.16		99.43	98.4	101.57	100.74	94.63		62.28	69.42	55.27	63.85	68.42		43.68	49.53	44.42	41.05	38.35
	V, D, P, V, N, F	4.23	4.57	3.56	3.32	3.59		3.73	3.26	3.84	3.32	3.73		98.63	98.56	100.37	99.32	95.187		66.83	57.25	60.26	60.63	61.04		46.32	42.57	46.32	38.35	39.24
	VD	4.44	4.47	3.66	3.37	3.69		3.26	4.25	4.44	4.29	4.22		47.34	45.34	48.24	43.25	48.43		27.48	29.43	27.04	30.23	28.55		8.34	8.74	7.35	9.53	6.43
	PVN	3.27	3.37	3.31	3.68	3.62		3.47	4.28	3.31	3.78	3.26		37.23	34.56	38.45	40.23	37.22		11.56	12.58	12.29	14.24	12.96		10.57	11.56	9.53	10.53	11.43
	DPVN	3.68	3.18	3.95	3.69	3.36		3.26	3.27	3.74	3.42	3.57		26.43	27.43	23.23	20.32	20.85		9.56	9.46	8.39	9.45	9.93		7.83	7.93	7.34	7.75	8.53
	PVNF	4.26	4.58	4.28	4.2	3.58		4.26	4.27	4.41	3.17	4.26		25.32	24.64	25.23	25.9	23.94		10.55	12.46	11.35	10.58	10.07		8.23	8.92	7.3	7.53	7.44
	VDPVN	3.62	3.95	3.26	3.58	3.77		3.27	3.32	3.39	3.68	3.32		20.24	19.6	22.64	22.05	19.48		6.34	5.74	6.34	6.94	6.25		7.28	7.49	7.54	7.59	7.33
	DPVNF	3.25	3.26	3.78	3.25	3.35		3.26	3.36	3.25	3.79	3.25		21.64	22.13	19.38	18.32	19.24		7.36	8.38	7.23	8.43	7.77		9.35	8.35	9.55	8.26	9.66
	VF-6	3.57	3.83	3.57	3.32	3.46		3.58	3.28	3.22	4.26	4.11		17.84	18.04	20.27	18.57	17.74		5.34	4.64	5.53	4.68	5.74		7.24	6.43	6.67	7.23	6.35

## Sheet: Fig. 3k
	Fig. 3k (left): Various radiolabelled solutes are not transported out of the oocyte by PfCRT
	Treatment	non-expressing oocytes (% non-expressing oocytes)						PfNT1 (% non-expressing oocytes)						PfCRT3D7 (% non-expressing oocytes)						PfCRTEcu1110 (% non-expressing oocytes)						PfCRTDd2 (% non-expressing oocytes)
		Experiment 1	Experiment 2	Experiment 3	Experiment 4	Experiment 5		Experiment 1	Experiment 2	Experiment 3	Experiment 4	Experiment 5		Experiment 1	Experiment 2	Experiment 3	Experiment 4	Experiment 5		Experiment 1	Experiment 2	Experiment 3	Experiment 4	Experiment 5		Experiment 1	Experiment 2	Experiment 3	Experiment 4	Experiment 5
	[3H]L-alanine	100	100	100	100	100		99.23	98.34	99.52	99.23	98.23		100.34	101.32	97.37	100.95	100.63		103.24	104.23	100.32	100.73	101.68		103.23	103.23	99.23	100.56	100.46
	[3H]L-arginine	100	100	100	100	100		100.43	99.47	100.36	100.63	99.24		98.35	99.25	100.43	99.24	99.83		102.53	99.63	100.57	104.25	102.34		99.34	98.23	99.56	99.93	100.27
	[3H]L-aspartic acid	100	100	100	100	100		97.24	98.43	98.24	100.56	97.234		99.35	100.58	97.38	98.23	97.37		100.56	101.24	100.74	101.24	100.58		100.24	99.42	97.72	98.58	98.24
	[3H]L-glutamic acid	100	100	100	100	100		90.35	90.63	94.25	97.24	94.23		94.25	95.25	95.25	96.24	94.24		104.48	101.35	104.27	103.74	103.53		95.34	94.42	95.24	94.36	95.36
	[3H]L-lysine	100	100	100	100	100		104.48	108.34	107.34	100.94	101.45		100.43	99.34	101.47	100.63	99.37		95.23	95.73	96.23	94.23	95.36		101.42	97.34	99.63	101.83	100.74
	[3H]L-acetate	100	100	100	100	100		98.35	97.34	100.35	98.24	98.45		100.39	99.35	101.35	99.36	98.35		100.49	99.27	101.32	99.34	100.46		99.39	100.32	100.58	99.52	101.46
	[3H]L-folate	100	100	100	100	100		104.23	104.67	100.27	105.27	100.48		101.34	100.46	99.46	100.84	99.38		100.94	99.46	98.3	101.34	100.73		100.46	99.34	99.26	101.52	100.43
	[3H]L-formate	100	100	100	100	100		100.43	99.37	98.68	100.35	99.35		98.34	97.46	100.63	96.38	100.34		103.23	102.46	105.23	105.24	100.34		98.34	97.63	96.37	99.36	97.24
	[3H]L-lactate	100	100	100	100	100		97.24	98.24	96.35	100.35	98.34		100.35	99.93	99.34	100.34	100.73		98.34	99.63	100.82	98.34	99.27		101.42	100.56	100.73	99.47	101.32
	[3H]L-spermidine	100	100	100	100	100		100.35	99.35	98.36	97.38	100.34		100.03	99.34	96.83	101.34	98.38		100.35	100.73	101.53	99.59	100.05		100.46	99.39	100.04	99.63	98.38
	[3H]L-thymine	100	100	100	100	100		102.45	103.23	100.4	99.2	100.47		97.34	98.24	102.24	96.34	95.98		94.35	95.25	98.23	93.24	94.4		96.34	99.72	96.29	96.35	98.94
	Fig. 3k (right): [3H]CQ is effluxed via PfCRTEcu1110 and PfCRTDd2 and [3H]hypoxanthine is effluxed by PfNT1
	Treatment	non-expressing oocytes (% non-expressing oocytes)						PfNT1 (% non-expressing oocytes)						PfCRT3D7 (% non-expressing oocytes)						PfCRTEcu1110 (% non-expressing oocytes)						PfCRTDd2 (% non-expressing oocytes)
		Experiment 1	Experiment 2	Experiment 3	Experiment 4	Experiment 5		Experiment 1	Experiment 2	Experiment 3	Experiment 4	Experiment 5		Experiment 1	Experiment 2	Experiment 3	Experiment 4	Experiment 5		Experiment 1	Experiment 2	Experiment 3	Experiment 4	Experiment 5		Experiment 1	Experiment 2	Experiment 3	Experiment 4	Experiment 5
	[3H]CQ	100	100	100	100	100		99.35	99.61	100.94	99.34	99.72		100.47	99.74	100.38	100.05	99.83		438.74	475.27	436.92	430.16	476.94		1105.73	1006.27	1127.73	1185.06	1147.55
	[3H]hypoxanthine	100	100	100	100	100		2830.63	2742.82	2859.14	2794.26	2649.09		99.35	99.82	101.46	99.57	101.42		99.35	101.34	98.36	99.19	100.43		99.35	100.37	98.38	100.35	101.45

## Sheet: Fig. 4a
	Fig. 4a: The VF-6 transport activities of various field and laboratory-derived PfCRT isoforms in Xenopus oocytes
	PfCRT isoform	PfCRT-mediated [3H]VF-6 transport (% PfCRT3D7)
		Experiment 1	Experiment 2	Experiment 3	Experiment 4	Experiment 5
	3D7	100	100	100	100	100
	Cam734	123.53	124.63	125.53	120.35	122.56
	Cam738	98.34	98.94	99.45	100.53	97.52
	2300	100.45	99.32	99.73	97.36	98.46
	106/1	99.36	98.36	97.35	98.35	96.24
	BC22	89.34	90.53	89.28	90.23	91.35
	H209	82.43	80.63	79.63	80.35	82.56
	PNG4	81.64	80.95	78.54	76.47	77.98
	7G8	70.67	72.29	73.08	71.52	71.07
	Ph2	68.39	69.23	70.23	68.24	67.34
	Ecu1110	60.24	59.24	62.25	63.52	62.45
	J9	58.24	59.25	54.25	55.62	60.34
	Ph1	54.35	55.26	53.25	54.25	52.25
	TA6182	50.37	49.25	50.36	51.14	50.62
	Jav	45.23	45.62	47.25	48.24	44.29
	China e	45.82	47.24	40.62	47.24	41.15
	Dd2	41.75	40.62	39.62	40.24	40.26
	GB4	40.63	41.16	40.63	43.63	44.44
	783	40.25	39.61	38.26	41.36	38.26
	K1	40.36	41.14	39.9	39.14	40.16
	L272F-PfCRT3D7	5.29	5.29	5.29	5.28	5.27
	L272F-PfCRTDd2	2.2	2.21	2.21	2.2	2.2
	C101F-PfCRTDd2	6.73	6.27	6.93	6.25	6.89

## Sheet: Fig. 4c
	Fig. 4c (left): [3H]CQ transport via epitope-tagged versions of PfCRT3D7 and PfCRTDd2
	PfCRT isoform	PfCRT-mediated [3H]CQ transport (% PfCRTDd2)
		Experiment 1	Experiment 2	Experiment 3	Experiment 4	Experiment 5
	non-expressing oocytes	0	0	0	0	0
	Dd2	100	100	100	100	100
	Dd2-HA	69.35	57.35	68.03	77.53	69.24
	HA-Dd2	99.36	98.25	90.36	99.85	98.15
	Dd2-1xmyc	101.43	100.57	102.53	98.47	100.35
	Dd2-3xmyc	3.68	4.26	3.85	4.24	4.68
	Dd2-4xmyc	100.47	101.35	99.36	106.23	97.36
	Fig. 4c (right): [3H]VF-6 transport via epitope-tagged versions of PfCRT3D7 and PfCRTDd2
	PfCRT isoform	PfCRT-mediated [3H]VF-6 transport (% PfCRT3D7)
		Experiment 1	Experiment 2	Experiment 3	Experiment 4	Experiment 5
	non-expressing oocytes	0	0	0	0	0
	3D7	100	100	100	100	100
	3D7-HA	0.05	0.01	0.02	0.01	0.01
	HA-3D7	0.01	0.02	0.04	0.01	0.01
	Dd2	43.36	42.26	42.28	40.38	39.63
	Dd2-HA	0.06	0.01	0.01	0.02	0.01
	HA-Dd2	0.01	0.05	0.02	0.01	0.01
	Dd2-1xmyc	0.01	0.01	0.01	0.02	0.01
	Dd2-3xmyc	0.02	0.01	0.01	0.02	0.01
	Dd2-4xmyc	0.01	0.01	0.01	0.02	0.01

## Sheet: Fig. 5a right panel
	Fig. 5a (right): Several peptide mimics increase the rate of DV alkalinisation in C2GC03, C67G8, and C4Dd2 parasites
	Compound	C2GC03 line (Δ rate of PfCRT-mediated DV alkalinisation)						C67G8 line (Δ rate of PfCRT-mediated DV alkalinisation)						C4Dd2 line (Δ rate of PfCRT-mediated DV alkalinisation)
		Experiment 1	Experiment 2	Experiment 3	Experiment 4	Experiment 5		Experiment 1	Experiment 2	Experiment 3	Experiment 4	Experiment 5		Experiment 1	Experiment 2	Experiment 3	Experiment 4	Experiment 5
	CQ	-0.002185	-0.001957	-0.002817	-0.001847	-0.001846		0.052847	0.045682	0.058498	0.052285	0.043757		0.037896	0.032687	0.039887	0.041689	0.040798
	Histidine	0.000184	0.00013	0.000148	0.000194	0.000185		0.000318	0.000396	0.000408	0.000289	0.000223		0.000187	0.000175	0.000209	0.000147	0.000176
	Ritonavir	-0.000333	-0.000389	-0.000826	-0.000147	-0.000512		0.000298	0.000275	0.000303	0.000195	0.000332		8.4e-05	7.3e-05	9.8e-05	9.2e-05	8.6e-05
	Lipinovir	7.2e-05	8.4e-05	9.9e-05	0.000194	3.8e-05		0.001848	0.001784	0.001673	0.001113	0.001773		0.000724	0.000769	0.000689	0.000861	0.000603
	E-64	0.004854	0.003717	0.004135	0.004384	0.003164		0.000558	0.000519	0.000489	0.000595	0.000624		0.000352	0.000383	0.000289	0.000462	0.000303
	Leupeptin	0.004628	0.004728	0.006781	0.001947	0.00472		0.005683	0.005932	0.004884	0.003347	0.004772		0.000284	0.000211	0.000198	0.000186	0.000173
	Nelfinavir	0.018446	0.011748	0.010825	0.010683	0.011776		0.008153	0.008395	0.007952	0.007787	0.008384		0.003738	0.003171	0.004549	0.004774	0.004048
	Indinavir	0.008353	0.007144	0.006941	0.009333	0.005728		0.006782	0.006934	0.005974	0.006262	0.008271		0.005223	0.006382	0.004994	0.004153	0.005682
	Saquinavir	0.029562	0.026746	0.029995	0.037265	0.030463		0.012204	0.017573	0.008573	0.010473	0.012748		0.004968	0.004884	0.003913	0.005243	0.005857
	Ac-YF-5-NH2	0.010473	0.018473	0.007472	0.009943	0.010164		0.007613	0.007894	0.008427	0.006643	0.007846		0.005128	0.005383	0.004999	0.005829	0.004284
	Pepstatin	0.008292	0.009174	0.007542	0.008154	0.009945		0.005743	0.006497	0.005567	0.004816	0.006098		0.003781	0.003587	0.004048	0.004014	0.002487
	Ac-ST-7-NH2	0.006395	0.006992	0.007371	0.003876	0.008736		0.004799	0.004219	0.003789	0.005327	0.006799		0.003154	0.003038	0.004048	0.002685	0.002999

[truncated: 12 more sheets: Fig. 5b right panel, Supp Fig. 1a, Supp Fig. 1b, Supp Fig. 2a, Supp Fig. 2b, Supp Fig. 2c, Supp Fig. 2d, Supp Fig. 2e, Supp Fig. 2f, Supp Fig. 3i, Supp Fig. 4b, Supp Fig. 6]
